# Supplementary material for: Population Genetic Structure and Hybridization of Schistosoma haematobium in Nigeria
Source: Pathogens. 2022 Mar 31;11(4):425. doi: 10.3390/pathogens11040425 (PMC9026724; doi:10.3390/pathogens11040425)
Supplement: Supplementary file 1 [file pathogens-11-00425-s001.zip]

Archive with 6 entries (5 files):
- pathogens-1603065-supplementary/
- pathogens-1603065-supplementary/Supplementary Figure S1.pdf
- pathogens-1603065-supplementary/Supplementary Figure S2.pdf
- pathogens-1603065-supplementary/Supplementary Figure S3.pdf
- pathogens-1603065-supplementary/Supplementary Table S1. Accession numbers for Supplementary Figure S1.xlsx
- pathogens-1603065-supplementary/Supplementary Table S2. Microsatellite database.xlsx
