# Supplementary material for: Population Genetic Structure and Hybridization of Schistosoma haematobium in Nigeria
Source: Pathogens. 2022 Mar 31;11(4):425. doi: 10.3390/pathogens11040425 (PMC9026724; doi:10.3390/pathogens11040425)
Supplement: Supplementary file 1 [file pathogens-11-00425-s001.zip › pathogens-1603065-supplementary/Supplementary Table S1. Accession numbers for Supplementary Figure S1.xlsx]

## Sheet: Alignment for phylogenetic tree
Cox1 mtDNA accession number	Countries	species
AJ519521.1	Senegal	S bovis
AY157212.1	Tanzania	S bovis
FJ897160.1	Kenya	S bovis
MF919406.1	Senegal	S bovis
MF919407.1	Senegal	S bovis
MF919408.1	Senegal	S bovis
MF919409.1	Senegal	S bovis
MF919410.1	Senegal	S bovis
MF919411.1	Senegal	S bovis
MF919412.1	Senegal	S bovis
MF919413.1	Senegal	S bovis
MF919414.1	Senegal	S bovis
MH647122.1	Cameroon	S bovis
MH647123.1	Cameroon	S bovis
MH647124.1	Cameroon	S bovis
MH647125.1	Cameroon	S bovis
MH647126.1	Cameroon	S bovis
MH647127.1	Cameroon	S bovis
MH647128.1	Cameroon	S bovis
MH647129.1	Cameroon	S bovis
MH647130.1	Cameroon	S bovis
MH647131.1	Cameroon	S bovis
MH647132.1	Cameroon	S bovis
MH647133.1	Cameroon	S bovis
MH647134.1	Cameroon	S bovis
MH647135.1	Cameroon	S bovis
MH647136.1	Cameroon	S bovis
MH647137.1	Cameroon	S bovis
MH647138.1	Cameroon	S bovis
MH647139.1	Cameroon	S bovis
MH647140.1	Cameroon	S bovis
MH647141.1	Cameroon	S bovis
MH647142.1	Cameroon	S bovis
MH647143.1	Cameroon	S bovis
MH647144.1	Cameroon	S bovis
MH647145.1	Cameroon	S bovis
MH647146.1	Cameroon	S bovis
MH647147.1	Cameroon	S bovis
MH647148.1	Cameroon	S bovis
MH647149.1	Cameroon	S bovis
MH647150.1	Cameroon	S bovis
MH647151.1	Cameroon	S bovis
MH647152.1	Cameroon	S bovis
MH647153.1	Cameroon	S bovis
MH647154.1	Cameroon	S bovis
MH647155.1	Cameroon	S bovis
MH647156.1	Cameroon	S bovis
MH647157.1	Cameroon	S bovis
MH647158.1	Cameroon	S bovis
MH647159.1	Cameroon	S bovis
MH647160.1	Cameroon	S bovis
MH647161.1	Cameroon	S bovis
MH647162.1	Cameroon	S bovis
MH647163.1	Cameroon	S bovis
MH647164.1	Cameroon	S bovis
MH647165.1	Cameroon	S bovis
MH647166.1	Cameroon	S bovis
MH647167.1	Cameroon	S bovis
MH647168.1	Cameroon	S bovis
MH647169.1	Cameroon	S bovis
MH647170.1	Cameroon	S bovis
MH647171.1	Cameroon	S bovis
MH647172.1	Cameroon	S bovis
MH647173.1	Cameroon	S bovis
MH647174.1	Cameroon	S bovis
MH647175.1	Cameroon	S bovis
MH647176.1	Cameroon	S bovis
MH647178.1	Cameroon	S bovis
MH647179.1	Cameroon	S bovis
MK757170.1	Ivory Coast	S bovis
MK757171.1	Ivory Coast	S bovis
MK757172.1	Ivory Coast	S bovis
MK757173.1	Ivory Coast	S bovis
MK757174.1	Ivory Coast	S bovis
MK757175.1	Ivory Coast	S bovis
MK757176.1	Ivory Coast	S bovis
MK757177.1	Ivory Coast	S bovis
MK757178.1	Ivory Coast	S bovis
MK757179.1	Ivory Coast	S bovis
MK757180.1	Ivory Coast	S bovis
MK757181.1	Ivory Coast	S bovis
MT159589.1	Benin	S bovis
MT159591.1	Benin	S bovis
MT159594.1	Benin	S bovis
MT579446.1	Benin	S bovis
MT579448.1	Benin	S bovis
MW022135.1	Benin	S bovis
MW022136.1	Benin	S bovis
MW022137.1	Benin	S bovis
MW022138.1	Benin	S bovis
OL840258	NigeriaHap1	S haematobium
OL840259	NigeriaHap2	S haematobium
OL840260	NigeriaHap3	S bovis
OL840261	NigeriaHap4	S bovis
OL840262	NigeriaHap5	S bovis
OL840263	NigeriaHap6	S bovis
OL840264	NigeriaHap7	S bovis
OL840265	NigeriaHap8	S bovis
OL840266	NigeriaHap9	S bovis
OL840267	NigeriaHap10	S bovis
OL840268	NigeriaHap11	S bovis
OL840269	NigeriaHap12	S bovis
OL840270	NigeriaHap13	S bovis
OL840271	NigeriaHap14	S bovis
OL840272	NigeriaHap15	S bovis
OL840273	NigeriaHap16	S bovis
OL840274	NigeriaHap17	S bovis
OL840275	NigeriaHap18	S bovis
OL840276	NigeriaHap19	S bovis
OL840277	NigeriaHap20	S bovis
OL840278	NigeriaHap21	S bovis
