# Supplementary material for: Population Genetic Structure and Hybridization of Schistosoma haematobium in Nigeria
Source: Pathogens. 2022 Mar 31;11(4):425. doi: 10.3390/pathogens11040425 (PMC9026724; doi:10.3390/pathogens11040425)
Supplement: Supplementary file 1 [file pathogens-11-00425-s001.zip › pathogens-1603065-supplementary/Supplementary Table S2. Microsatellite database.xlsx]

## Sheet: DATABASE MICROSAT AMOS FINAL
Code:	SS(sample site number)_patient number_miracidium number
																																											Cox 1	ITS
		Sh3			Sh9			C102			Sh1			Sh14			Sh6			C111			Sh7			Sh13			Sh11			Sh2			Sh5			Sh10			Sh12
SS1_01_6		211	211		281	287		184	184		257	260		190	194		308	318		209	209		301	301		184	190		194	194		175	175		284	290		186	186		246	246	Sb	SbSb
SS1_01_7		211	211		281	281		184	184		257	263		190	202		308	308		209	209		301	301		169	172		191	191		175	175		284	284		186	186		246	246	Sb
SS1_01_8		196	196		287	290		000	000		257	260		000	000		308	316		209	209		301	301		000	000		194	197		172	172		000	000		186	186		000	000	Sb
SS1_01_9		196	211		275	275		184	184		260	263		194	218		308	308		209	212		299	304		169	184		194	194		178	187		272	275		186	186		246	246	Sb
SS1_02_10		211	211		000	000		184	184		000	000		000	000		308	308		000	000		299	299		169	169		194	197		172	175		278	284		186	186		246	255	Sb
SS1_02_3		196	196		000	000		184	184		257	260		000	000		308	316		209	209		299	299		000	000		194	197		000	000		275	275		186	186		246	252	Sb
SS1_02_4		196	211		281	287		184	184		257	260		218	218		308	316		209	209		299	301		169	193		197	197		172	178		275	290		183	186		246	246	Sb	SbSb
SS1_02_5		211	211		275	275		184	184		260	260		218	222		308	316		000	000		000	000		169	169		194	194		000	000		275	287		183	186		246	246	Sb
SS1_02_6		196	211		299	299		000	000		260	260		226	226		000	000		206	209		000	000		169	169		182	194		000	000		000	000		198	198		246	246	Sb
SS1_02_7		196	196		281	287		184	184		257	257		202	206		308	316		206	209		000	000		184	190		182	191		000	000		287	287		183	183		246	255	Sb
SS1_02_9		196	196		275	281		184	184		257	257		194	218		308	308		209	209		301	301		169	184		194	194		193	193		000	000		198	222		246	264	Sb
SS1_03_4		211	214		290	293		184	184		260	260		210	210		308	308		206	209		299	299		169	169		000	000		178	181		284	284		195	219		246	246	Sb	ShSh
SS1_03_9		196	211		284	296		184	184		260	260		194	218		308	308		206	209		301	301		169	190		194	194		166	172		275	287		186	186		246	255	Sb
SS1_04_2		000	000		000	000		000	000		000	000		000	000		000	000		000	000		000	000		000	000		000	000		000	000		000	000		000	000		000	000	Sb	SbSb
SS1_06_1		196	211		281	287		184	184		000	000		000	000		308	308		000	000		299	304		000	000		194	197		000	000		000	000		183	186		246	246	Sb	SbSh
SS1_06_10		211	211		000	000		184	184		257	263		210	218		000	000		206	209		299	301		169	196		191	194		178	178		293	293		183	183		246	246	NA
SS1_06_11		196	196		275	281		184	184		260	263		000	000		308	308		000	000		299	299		000	000		194	194		000	000		281	281		186	186		246	255	Sb
SS1_06_12		000	000		275	275		000	000		263	263		206	206		000	000		206	206		299	299		000	000		194	194		187	187		275	281		198	198		246	246	Sb
SS1_06_13		211	211		281	302		184	184		000	000		000	000		308	308		206	209		299	299		000	000		194	194		175	175		275	284		183	186		246	246	Sb
SS1_06_14		196	208		281	281		000	000		257	263		190	202		308	308		209	209		301	301		169	190		194	194		175	181		284	284		186	186		246	246	Sb
SS1_06_15		208	211		281	302		184	184		254	263		190	214		308	308		206	209		301	301		169	190		194	194		175	181		284	284		183	183		246	246	Sb
SS1_06_17		000	000		275	275		184	184		260	263		000	000		308	308		000	000		299	299		169	184		194	194		000	000		000	000		000	000		246	255	Sb
SS1_06_18		000	000		000	000		184	184		000	000		214	218		310	316		206	209		301	301		000	000		194	194		000	000		000	000		183	186		246	246	Sb
SS1_06_19		208	208		275	293		184	184		260	260		206	210		308	308		209	212		299	299		169	184		194	194		166	166		281	281		183	186		246	255	Sb
SS1_06_21		196	196		290	302		000	000		260	263		000	000		308	316		209	209		000	000		000	000		194	194		172	172		000	000		186	186		246	255	Sb
SS1_06_22		196	196		281	302		184	184		263	263		214	218		308	308		206	209		299	301		169	190		191	194		175	175		284	290		186	186		246	246	Sb
SS1_06_24		208	208		275	290		184	184		257	257		206	210		308	308		209	209		299	299		169	187		194	200		181	181		278	281		186	198		255	255	Sb
SS1_06_25		211	211		275	275		184	184		260	263		190	222		308	308		216	216		299	304		184	190		194	194		187	187		284	284		000	000		246	246	Sb
SS1_06_3		196	211		275	299		184	184		254	257		190	202		318	318		206	206		299	304		169	190		197	197		175	175		284	284		183	186		246	246	Sb
SS1_06_4		211	211		281	287		184	184		260	260		210	222		308	308		206	209		299	299		169	181		194	194		172	187		275	284		186	186		246	246	Sb
SS1_06_5		211	211		281	287		184	184		263	263		222	230		308	308		206	209		299	299		169	181		194	194		178	178		281	284		186	186		246	246	Sb
SS1_06_7		211	211		000	000		184	184		257	257		000	000		308	308		206	209		299	299		000	000		194	194		175	190		275	290		186	186		000	000	Sb
SS1_06_8		196	208		296	308		184	184		260	263		000	000		308	308		212	212		304	304		169	184		194	194		178	187		275	275		183	183		246	246	Sb
SS1_06_9		211	211		293	302		184	184		257	257		210	214		308	318		206	209		301	301		169	169		194	194		181	181		284	296		186	186		000	000	Sb
SS1_07_1		196	196		275	275		184	184		257	266		202	222		308	308		203	209		301	301		169	172		194	194		172	181		278	293		186	186		246	246	Sb	ShSh
SS1_07_14		196	196		281	281		000	000		257	257		000	000		312	312		000	000		000	000		169	190		194	194		000	000		000	000		183	183		246	264	Sb
SS1_07_15		196	196		000	000		000	000		260	269		202	218		000	000		209	209		299	299		169	190		000	000		166	166		000	000		192	192		246	246	Sb
SS1_07_16		000	000		275	275		184	184		257	257		194	210		308	308		000	000		299	301		169	187		194	194		166	175		284	296		183	186		246	255	Sb
SS1_07_18		211	211		275	281		184	184		257	257		194	226		308	308		206	212		301	307		169	169		194	194		178	178		290	296		186	186		246	246	Sb
SS1_07_27		211	211		299	299		184	184		254	260		202	214		000	000		206	206		299	304		184	190		194	194		181	181		284	284		186	186		246	246	Sb
SS1_07_28		000	000		275	275		000	000		257	257		210	214		308	308		000	000		299	301		169	169		182	194		166	181		296	296		183	186		246	255	Sb
SS1_07_29		211	211		290	302		184	184		260	260		218	230		310	316		206	206		299	299		184	184		194	194		169	175		287	287		186	186		246	252	Sb
SS1_07_31		211	211		281	290		184	184		260	260		186	210		308	308		206	209		299	299		181	187		191	194		172	187		281	284		186	186		246	246	Sb
SS1_07_32		211	211		281	287		184	184		260	260		210	222		308	308		206	216		299	299		169	181		000	000		172	187		275	290		186	186		246	246	Sb
SS1_07_33		211	211		287	302		184	184		257	257		218	230		308	312		206	212		304	304		172	184		194	194		166	166		000	000		186	186		252	255	Sb
SS1_07_34		208	208		275	275		184	184		260	263		194	194		308	308		209	212		299	299		169	184		194	194		187	187		284	287		183	183		246	246	Sb
SS1_07_4		196	208		275	275		184	184		260	263		000	000		308	308		000	000		299	299		000	000		194	194		000	000		000	000		000	000		246	255	Sb
SS1_07_5		196	196		281	287		184	184		257	269		194	202		308	316		209	209		299	301		169	169		182	182		178	193		287	290		183	183		246	246	Sb
SS1_07_6		211	211		284	284		184	184		257	260		202	202		308	308		209	216		299	299		169	169		191	197		172	172		284	284		183	186		000	000	Sb
SS1_07_7		196	208		281	281		000	000		254	263		214	218		308	308		206	209		299	301		000	000		194	194		175	181		000	000		183	186		246	252	Sb
SS1_08_1		000	000		000	000		000	000		000	000		000	000		000	000		000	000		000	000		000	000		000	000		000	000		000	000		000	000		000	000	Sb	SbSh
SS1_08_10		199	208		275	275		184	184		257	260		194	210		308	308		209	212		299	301		184	187		200	200		178	181		293	296		183	183		246	246	Sb
SS1_08_20		211	211		302	302		184	184		257	260		000	000		310	312		206	206		299	299		181	184		194	194		166	175		287	287		186	186		000	000	Sb
SS1_08_21		196	196		281	302		184	184		254	263		190	202		000	000		209	209		301	301		169	172		194	194		172	175		284	284		186	186		246	246	Sb
SS1_08_27		211	211		299	299		184	184		254	260		202	202		308	308		206	206		299	301		169	169		194	197		181	181		284	284		186	186		246	246	Sb
SS1_08_30		208	211		000	000		000	000		257	260		206	218		000	000		206	209		299	301		172	190		000	000		190	190		296	296		186	186		246	246	Sb
SS1_08_31		211	211		000	000		184	184		260	260		206	210		308	308		206	212		299	301		184	184		194	194		166	166		281	281		183	186		246	255	Sb
SS1_08_6		000	000		000	000		000	000		254	263		186	214		000	000		206	209		000	000		169	184		000	000		190	190		281	281		186	186		246	246	Sb
SS1_08_9		211	211		281	287		184	184		260	263		186	210		308	308		206	209		299	299		181	187		194	194		178	187		281	290		186	186		246	246	Sb
SS1_11_11		196	196		275	281		184	184		257	257		218	218		308	308		209	212		299	301		169	190		191	194		190	190		000	000		186	186		246	264	Sb
SS1_11_15		208	208		275	275		184	184		260	260		206	210		308	308		206	206		299	299		169	187		194	200		178	181		281	281		186	186		246	255	Sb
SS1_11_17		196	196		275	290		184	184		257	260		218	218		308	316		209	209		301	301		169	190		191	191		000	000		293	296		198	198		246	264	Sb
SS1_11_18		208	214		281	287		184	184		254	257		218	218		316	318		209	209		301	301		184	184		182	194		181	184		281	281		186	186		246	246	Sb
SS1_11_5		196	196		281	299		184	184		260	269		210	218		316	316		209	209		000	000		169	190		182	191		166	166		290	290		192	198		246	246	Sb
SS1_11_9		000	000		000	000		000	000		257	260		210	218		000	000		209	209		000	000		169	169		182	182		178	178		000	000		192	192		246	246	Sb
SS1_12_11		196	196		287	299		184	184		257	260		194	202		308	308		206	209		299	301		169	184		191	194		175	193		284	284		183	186		246	246	Sb
SS1_12_12		000	000		281	290		184	184		260	263		210	222		308	308		206	216		299	299		169	181		194	194		172	172		281	290		186	186		246	246	Sb
SS1_12_16		211	211		281	290		184	184		260	260		186	210		308	308		206	209		299	299		181	187		194	194		172	175		275	290		186	186		246	246	Sb
SS1_12_17		211	211		281	287		184	184		260	260		210	222		308	308		206	216		299	299		181	187		194	194		172	187		281	290		186	186		246	246	Sb
SS1_12_18		196	196		281	290		184	184		257	260		214	222		308	308		206	209		299	299		169	190		194	194		193	193		287	287		192	198		246	255	Sb
SS1_12_5		196	211		281	293		184	184		000	000		218	218		000	000		206	206		301	304		169	169		194	194		175	190		278	278		186	186		246	255	Sb
SS1_12_6		196	196		275	299		184	184		257	260		194	202		308	316		209	209		301	301		169	169		194	194		000	000		278	287		186	186		246	246	Sb
SS1_13_10		196	196		275	275		184	184		257	257		218	218		308	308		206	209		299	301		169	190		000	000		181	184		000	000		186	186		255	255	Sb
SS1_13_5		211	211		284	296		184	184		263	263		210	218		308	308		209	209		299	301		169	169		191	191		178	181		275	275		186	186		246	246	Sb
SS1_13_6		208	214		284	284		184	184		257	263		202	218		308	318		209	209		299	299		169	190		194	194		181	190		284	284		186	186		246	246	Sb
SS1_13_7		196	211		275	275		184	184		260	263		190	194		308	308		209	212		299	304		169	169		194	194		178	187		275	284		198	222		246	246	Sb
SS2_01_1		196	196		287	302		184	184		260	260		190	202		308	316		206	206		299	301		169	187		194	194		172	175		000	000		186	186		246	255	Sb	SbSh
SS2_01_10		196	223		281	293		184	184		257	260		194	206		308	308		206	209		301	301		184	184		194	194		163	169		284	284		186	186		252	255	Sb
SS2_01_11		196	208		281	302		184	184		263	263		214	218		308	308		209	209		301	301		169	172		000	000		000	000		284	284		186	186		246	246	Sb
SS2_01_12		208	208		275	290		184	184		257	260		206	214		308	308		209	209		000	000		181	193		191	194		175	175		281	281		186	186		246	252	Sb
SS2_01_13		211	211		275	281		184	184		260	263		206	218		308	308		209	209		299	299		169	181		191	194		175	175		000	000		186	186		246	246	Sb
SS2_01_14		196	211		000	000		184	184		260	263		000	000		308	316		206	209		299	301		000	000		191	194		175	175		284	287		186	186		246	255	Sb
SS2_01_15		196	196		290	293		184	184		254	260		202	218		308	316		206	209		299	299		169	169		194	194		166	175		275	275		183	186		246	252	NA
SS2_01_16		196	196		000	000		184	184		000	000		000	000		000	000		206	209		299	299		169	172		000	000		166	175		000	000		183	186		246	252	NA
SS2_01_17		196	211		281	299		184	184		257	260		210	222		308	318		209	212		299	304		169	184		194	194		000	000		275	275		186	186		246	255	Sb
SS2_01_18		211	211		287	302		184	184		257	260		218	222		308	316		206	212		299	304		169	181		000	000		169	169		287	287		186	186		246	252	Sb
SS2_01_2		211	211		281	302		184	184		257	257		190	214		308	308		206	209		301	301		169	172		194	194		175	175		290	290		183	198		246	246	Sb
SS2_01_3		196	196		299	302		184	184		257	257		000	000		308	308		206	206		299	301		000	000		194	197		175	175		284	287		183	186		246	246	Sb
SS2_01_4		196	196		290	293		184	184		000	000		000	000		000	000		203	209		299	299		172	172		191	194		169	175		284	284		186	186		246	252	Sb
SS2_01_6		196	196		299	299		184	184		254	257		202	214		308	308		206	206		299	301		000	000		000	000		000	000		000	000		000	000		000	000	Sb
SS2_01_7		199	211		290	293		184	184		260	260		206	210		308	308		209	212		299	299		184	184		200	200		178	181		293	296		183	183		255	255	Sb
SS2_01_8		208	208		275	290		184	184		257	260		206	214		308	308		209	209		299	301		000	000		191	194		000	000		281	284		186	186		246	252	Sb
SS2_01_9		196	196		275	281		184	184		269	269		202	218		308	316		209	209		299	301		169	169		000	000		166	172		275	290		183	192		246	246	Sb
SS2_02_1		196	211		281	290		184	184		260	260		222	230		308	308		206	209		299	299		169	181		194	194		178	178		281	290		186	186		246	246	Sb	SbSh
SS2_02_11		199	208		275	290		184	184		257	257		000	000		000	000		206	206		299	299		184	187		194	194		166	178		281	293		186	186		246	246	Sb
SS2_02_13		000	000		284	290		184	184		257	260		000	000		308	308		206	209		299	299		000	000		194	194		000	000		000	000		186	186		000	000	Sb
SS2_02_15		211	211		293	299		184	184		257	257		222	230		308	308		209	212		299	304		181	184		191	194		178	178		000	000		186	186		246	246	Sb
SS2_02_16		196	196		281	287		184	184		257	257		000	000		000	000		206	209		299	299		184	193		000	000		000	000		275	287		186	186		246	255	Sb
SS2_02_17		196	211		281	290		184	184		257	260		202	226		308	308		203	206		299	299		169	181		194	194		175	181		000	000		186	186		246	255	Sb
SS2_02_18		211	211		281	290		184	184		260	263		210	222		308	308		206	216		299	299		181	187		000	000		178	187		275	290		186	186		246	246	Sb
SS2_02_2		205	211		287	302		184	184		260	260		218	222		308	316		206	212		299	304		181	181		194	194		169	169		287	287		186	186		246	252	Sb
SS2_02_3		196	196		281	302		184	184		257	260		000	000		308	314		206	209		299	299		169	184		191	194		175	175		000	000		183	186		246	252	Sb
SS2_02_4		196	211		281	290		184	184		260	260		222	230		308	308		206	209		299	299		169	181		191	191		175	178		281	290		186	186		246	246	Sb
SS2_02_5		211	211		290	290		184	184		254	257		202	202		318	318		206	206		299	301		169	169		194	194		175	175		000	000		186	186		246	246	Sb
SS2_02_6		211	211		290	290		184	184		254	257		202	202		318	318		206	206		299	301		169	169		194	194		172	175		000	000		186	186		246	246	Sb
SS2_02_8		000	000		000	000		184	184		000	000		000	000		308	308		206	209		299	299		169	169		191	194		000	000		281	284		186	186		246	246	Sb
SS2_02_9		211	211		290	293		184	184		257	260		000	000		308	308		206	209		299	299		000	000		194	194		175	181		000	000		186	186		246	246	Sb
SS2_03_1		196	196		275	281		184	184		260	269		202	218		308	316		209	209		301	301		169	193		000	000		166	172		275	290		183	192		246	246	Sb	SbSh
SS2_03_10		196	196		290	290		184	184		257	260		206	214		308	316		209	212		000	000		169	184		194	194		175	190		281	281		186	186		246	246	Sb
SS2_03_11		211	211		281	293		184	184		257	260		210	214		316	316		209	209		299	301		169	172		194	194		178	178		290	290		183	186		246	246	Sb
SS2_03_13		211	214		000	000		184	184		257	260		000	000		308	308		000	000		304	304		169	169		194	194		175	175		269	284		186	186		246	264	NA
SS2_03_14		196	211		281	290		184	184		000	000		194	202		308	318		206	206		301	301		169	187		000	000		175	181		000	000		186	186		246	246	NA
SS2_03_15		000	000		275	281		184	193		000	000		194	206		308	308		209	209		301	301		169	169		000	000		163	169		000	000		198	201		264	264	Sb
SS2_03_16		196	211		281	287		184	184		260	260		000	000		308	318		209	209		301	301		169	184		194	194		175	181		000	000		186	186		246	246	Sb
SS2_03_18		196	211		281	293		184	184		257	260		000	000		308	308		206	209		299	301		000	000		000	000		000	000		000	000		183	183		246	255	Sb
SS2_03_2		211	211		299	299		184	184		254	257		218	230		308	308		206	206		299	304		169	169		194	194		000	000		000	000		186	186		246	246	Sb
SS2_03_4		211	211		284	296		184	184		257	260		194	230		316	316		206	209		299	299		169	181		191	194		169	181		284	284		186	186		246	252	Sb
SS2_03_5		211	211		284	311		184	184		257	260		222	230		308	308		206	209		299	299		181	184		191	194		169	187		275	275		183	186		246	246	Sb
SS2_03_6		000	000		000	000		184	184		257	260		222	230		000	000		209	209		000	000		181	184		000	000		169	169		275	284		186	186		246	246	Sb
SS2_04_1		000	000		000	000		000	000		000	000		000	000		000	000		000	000		000	000		000	000		000	000		000	000		000	000		000	000		000	000	NA
SS2_04_11		000	000		000	000		184	184		260	263		194	206		308	308		209	212		301	301		169	169		191	194		000	000		000	000		186	186		000	000	Sb
SS2_04_12		196	211		284	284		184	184		263	263		202	214		308	308		206	209		299	299		169	169		191	194		166	166		278	284		186	186		246	252	Sb
SS2_04_13		000	000		000	000		184	184		260	263		000	000		308	308		206	209		299	299		169	184		194	194		169	178		269	269		183	186		246	264	NA
SS2_04_14		000	000		275	299		184	184		000	000		000	000		308	308		206	206		299	304		000	000		194	200		000	000		000	000		186	186		246	246	NA
SS2_04_15		226	226		275	275		184	184		257	263		206	206		308	308		209	212		301	301		187	199		194	194		163	163		269	269		186	186		261	264	NA
SS2_04_16		196	211		275	299		184	184		254	260		000	000		308	308		206	206		299	304		169	184		194	194		175	181		284	284		186	186		246	246	NA
SS2_04_17		196	211		000	000		184	184		257	257		194	206		308	308		212	212		299	299		169	190		194	194		000	000		275	284		186	186		000	000	NA
SS2_04_18		196	196		275	275		184	184		000	000		000	000		308	308		209	212		299	301		000	000		191	194		000	000		275	275		186	186		246	264	NA
SS2_04_2		196	196		000	000		184	184		257	260		202	202		308	308		206	209		299	299		000	000		000	000		000	000		000	000		183	186		246	255	Sb	SbSb
SS2_04_4		211	211		287	287		184	184		257	260		202	218		308	308		000	000		000	000		172	190		000	000		000	000		281	284		186	186		246	246	Sb
SS2_04_5		196	196		284	287		184	184		260	260		214	218		308	308		206	209		299	299		169	190		194	194		175	175		269	287		186	186		246	255	NA
SS2_04_6		208	208		281	296		184	184		257	257		194	218		308	318		206	209		299	299		181	190		191	191		187	190		284	284		186	198		246	252	Sb
SS2_05_1		196	196		284	296		184	184		257	257		206	206		308	308		209	212		299	299		000	000		000	000		166	172		269	284		201	201		252	264	NA
SS2_05_10		211	211		281	281		184	184		257	263		190	214		000	000		206	206		299	301		169	169		191	191		175	175		275	275		186	186		246	246	Sb
SS2_05_11		196	196		284	302		184	184		260	263		206	218		308	308		209	209		000	000		190	190		191	194		172	172		272	272		198	204		246	255	Sb
SS2_05_13		196	196		281	293		184	184		260	260		210	210		316	316		206	209		299	299		169	181		197	197		181	190		293	296		198	201		246	252	Sb
SS2_05_14		211	220		281	299		184	184		260	269		210	210		308	316		209	209		299	299		169	190		000	000		178	178		000	000		186	186		246	264	Sb
SS2_05_15		183	196		281	287		184	184		257	257		218	226		308	308		206	206		299	301		169	184		000	000		000	000		281	284		000	000		246	252	Sb
SS2_05_16		211	211		281	290		184	184		263	263		210	222		308	308		206	216		299	299		169	181		194	194		172	172		281	290		186	186		246	246	Sb
SS2_05_17		196	196		000	000		184	184		257	260		000	000		308	308		206	209		299	301		000	000		194	194		163	175		269	278		186	186		246	255	Sb
SS2_05_18		220	220		296	296		184	184		257	257		190	210		308	308		209	209		000	000		193	193		000	000		169	172		269	269		000	000		000	000	Sb
SS2_05_19		196	196		275	281		184	184		257	257		190	218		308	308		203	206		299	301		169	190		000	000		184	184		275	275		183	183		246	246	Sb
SS2_05_2		199	208		000	000		184	184		000	000		000	000		308	308		209	209		299	299		169	184		191	194		166	178		290	290		183	186		246	246	Sb	SbSh
SS2_05_4		196	196		281	290		184	184		257	260		214	222		308	308		206	209		299	299		169	190		000	000		193	193		287	287		192	192		246	255	NA
SS2_05_6		211	211		000	000		184	184		000	000		000	000		000	000		206	209		299	299		000	000		194	194		166	175		000	000		183	186		246	252	Sb
SS2_05_8		208	211		287	290		184	193		257	260		218	226		308	318		206	206		299	301		169	190		000	000		175	181		290	290		186	186		246	246	Sb
SS2_06_1		183	196		275	287		000	000		257	260		198	202		308	308		206	209		301	301		169	181		194	194		166	181		000	000		186	186		246	255	Sb	SbSh
SS2_06_11		196	211		284	284		184	184		257	257		214	218		308	308		206	209		299	301		169	172		194	194		175	184		290	290		186	186		255	255	NA
SS2_06_12		183	196		281	281		184	184		260	269		000	000		316	316		209	212		299	301		169	193		182	182		166	166		000	000		186	192		246	246	Sb
SS2_06_13		196	208		278	290		184	184		254	257		202	226		308	316		206	209		301	304		169	190		191	191		175	175		281	284		183	186		246	246	Sb
SS2_06_14		211	211		293	299		184	184		260	260		202	218		308	308		206	209		299	299		169	184		194	194		175	178		000	000		186	186		246	255	Sb
SS2_06_15		196	196		281	284		184	184		257	260		000	000		308	308		209	209		301	301		184	190		000	000		178	193		284	284		186	186		246	246	NA
SS2_06_16		196	211		275	281		184	184		000	000		214	214		308	308		206	209		301	301		172	184		197	197		175	175		290	290		186	186		246	252	Sb
SS2_06_17		196	211		275	281		184	184		257	260		214	214		308	308		206	209		301	301		172	184		197	197		175	175		290	290		186	186		246	252	Sb
SS2_06_18		211	211		293	299		184	184		257	260		202	218		308	308		206	209		299	299		169	184		194	197		175	175		000	000		186	186		246	255	Sb
SS2_06_2		196	196		281	287		184	184		257	263		000	000		308	316		206	209		299	299		169	184		194	194		000	000		281	284		186	186		246	252	Sb
SS2_06_3		196	196		275	275		184	184		257	263		194	206		308	308		209	212		299	301		169	181		194	197		172	175		275	278		186	186		246	246	Sb
SS2_06_4		211	211		281	287		184	184		257	260		000	000		000	000		206	209		000	000		169	184		000	000		172	193		000	000		186	186		246	246	NA
SS2_06_5		196	196		281	281		184	184		257	260		210	214		308	312		203	209		301	301		169	184		194	194		175	175		284	284		183	186		246	246	NA
SS2_06_6		196	211		281	299		184	184		260	260		210	214		308	312		203	209		301	301		169	184		194	194		175	175		284	284		183	186		246	246	Sb
SS2_06_7		208	208		000	000		184	184		257	257		194	218		308	308		206	219		299	299		000	000		194	194		175	193		000	000		186	186		246	255	Sb
SS2_06_8		196	196		275	275		184	184		257	263		194	206		308	308		209	212		299	299		169	181		000	000		172	175		000	000		186	186		246	246	NA
SS2_06_9		196	211		281	293		184	184		263	266		186	202		308	308		206	206		299	304		169	184		194	194		175	187		281	284		186	186		246	246	NA
SS2_07_1		196	208		278	290		184	184		257	260		202	226		308	316		206	209		304	304		169	190		191	191		172	175		281	284		186	186		246	246	Sb	SbSh
SS2_07_10		211	211		275	287		184	184		257	263		186	202		308	316		203	209		299	299		172	190		194	194		175	175		281	290		183	183		246	246	NA
SS2_07_11		196	211		296	299		184	184		260	260		186	202		308	318		209	209		299	301		169	169		194	194		175	181		275	275		186	186		246	246	Sb
SS2_07_12		211	211		281	287		184	184		257	260		202	226		308	308		209	209		299	299		169	181		194	194		000	000		000	000		195	195		246	264	NA
SS2_07_13		211	211		296	299		184	184		260	260		202	218		308	318		206	209		299	301		169	169		194	194		175	175		284	284		186	186		246	246	NA
SS2_07_14		196	211		293	293		184	184		254	260		202	202		308	308		209	212		301	304		169	190		197	197		000	000		275	293		186	186		246	246	Sb
SS2_07_15		196	196		278	278		184	193		257	257		202	226		308	308		206	206		299	299		169	169		194	194		175	175		284	284		186	186		246	255	Sb
SS2_07_2		196	196		275	281		184	184		257	257		202	218		308	318		209	209		301	301		169	193		197	197		172	178		000	000		183	186		246	246	Sb
SS2_07_3		211	211		275	275		184	184		260	260		218	222		308	316		000	000		301	304		169	169		182	194		175	178		275	287		183	186		246	246	Sb
SS2_07_4		196	211		287	287		184	184		257	260		000	000		308	316		206	209		299	299		169	190		194	194		175	175		000	000		186	186		252	255	Sb
SS2_07_5		196	196		275	275		184	184		257	260		000	000		308	316		206	209		299	299		000	000		197	197		000	000		275	275		186	186		246	252	NA
SS2_07_6		196	211		281	287		184	184		257	260		000	000		308	316		209	209		299	301		169	193		182	197		172	178		275	290		183	186		246	255	Sb
SS2_07_8		208	208		281	293		000	000		257	257		206	206		308	308		209	209		299	299		169	181		000	000		172	172		281	281		186	186		246	246	Sb
SS2_07_9		196	196		281	281		184	184		257	260		206	218		308	318		206	206		299	299		169	184		194	194		190	190		281	287		186	186		246	246	NA
SS2_08_1		196	211		281	290		184	184		257	263		190	218		308	308		206	209		304	304		169	169		191	191		172	175		275	290		186	186		246	246	NA
SS2_08_10		211	214		296	302		184	184		254	260		000	000		308	308		209	209		000	000		169	169		194	194		175	175		281	284		183	183		246	255	Sb
SS2_08_12		211	211		290	296		184	184		257	260		202	218		000	000		209	209		299	301		169	169		000	000		175	181		275	275		186	186		246	246	NA
SS2_08_14		196	211		000	000		184	184		260	260		214	214		316	316		209	209		299	299		000	000		000	000		175	175		000	000		186	186		246	255	NA
SS2_08_16		196	211		000	000		184	184		000	000		000	000		308	308		209	209		299	299		000	000		191	194		000	000		284	290		183	186		246	252	Sb
SS2_08_18		196	208		000	000		184	184		263	263		000	000		308	308		209	209		299	299		000	000		000	000		000	000		284	284		186	186		246	255	Sb
SS2_08_3		196	211		293	299		184	184		260	263		186	186		308	308		206	212		301	301		181	184		194	194		169	172		284	290		183	186		246	255	NA
SS2_08_4		196	196		281	293		184	184		257	257		194	202		308	316		209	212		299	299		169	181		000	000		166	166		000	000		186	186		246	246	Sb
SS2_08_5		211	211		287	299		184	184		260	260		202	218		308	308		206	206		301	301		172	193		194	194		181	181		269	269		186	186		246	246	NA
SS2_08_7		196	196		281	287		184	184		257	260		206	226		000	000		206	209		301	301		184	187		000	000		178	178		281	284		204	207		246	255	NA
SS2_08_8		196	196		275	275		000	000		000	000		000	000		308	308		212	212		301	301		169	169		000	000		000	000		000	000		186	186		246	246	NA
SS2_08_9		211	211		287	290		184	184		263	266		186	210		308	308		206	206		301	304		169	196		000	000		169	169		287	287		186	186		246	255	NA
SS2_09_1		196	196		275	293		184	184		257	260		218	222		308	316		206	209		301	301		169	169		194	194		190	190		281	281		186	186		246	246	NA
SS2_09_10		196	196		275	275		184	184		260	260		000	000		308	316		209	209		299	301		000	000		000	000		000	000		275	290		000	000		246	246	Sb
SS2_09_11		211	211		275	284		184	184		260	260		202	202		308	316		209	209		299	299		169	169		194	194		175	175		287	290		186	186		246	255	Sb
SS2_09_12		000	000		000	000		184	184		257	260		000	000		000	000		206	206		299	299		169	181		000	000		000	000		284	284		183	186		246	252	NA
SS2_09_13		196	211		275	281		184	184		257	263		214	218		308	308		206	209		301	301		169	169		194	194		172	175		000	000		186	186		246	264	Sb
SS2_09_14		000	000		000	000		184	184		257	260		000	000		308	308		206	209		299	301		169	184		194	194		000	000		000	000		186	186		000	000	Sb
SS2_09_17		211	211		281	302		184	184		257	269		194	202		000	000		209	212		299	299		169	181		194	194		000	000		000	000		186	186		246	246	NA
SS2_09_18		196	196		275	290		184	184		000	000		202	214		308	316		209	209		299	304		169	169		194	194		172	181		275	281		186	186		246	246	NA
SS2_09_2		196	196		284	284		184	184		257	260		000	000		308	308		000	000		299	299		000	000		194	197		000	000		269	284		186	186		000	000	Sb
SS2_09_3		211	211		284	293		184	193		257	257		202	214		308	308		206	216		299	301		187	190		191	191		175	175		000	000		186	186		246	255	Sb
SS2_09_4		196	208		281	302		184	184		257	263		214	218		308	308		209	209		299	301		169	172		191	194		000	000		284	284		186	186		246	246	Sb
SS2_09_6		196	211		000	000		184	184		257	257		194	206		308	308		209	212		299	301		169	190		194	194		166	172		275	284		186	186		000	000	Sb
SS2_09_7		196	196		281	290		184	184		254	257		202	218		308	316		206	212		299	299		169	190		191	194		175	193		284	284		186	186		246	246	NA
SS2_09_8		196	196		275	281		184	184		257	257		000	000		308	308		000	000		299	299		169	169		194	194		184	184		275	290		183	183		246	246	Sb
SS2_09_9		211	211		290	299		184	184		257	260		218	218		308	312		206	212		299	299		181	184		191	194		163	166		284	287		186	186		246	252	Sb
SS2_10_1		196	196		281	281		184	184		257	269		202	214		312	316		209	212		299	299		169	181		194	197		000	000		284	284		186	186		246	246	Sb
SS2_10_10		211	211		299	299		184	184		000	000		218	230		308	316		206	206		299	304		169	169		194	194		000	000		281	281		186	186		246	246	Sb
SS2_10_12		196	196		000	000		000	000		257	257		226	226		308	308		203	209		301	301		190	190		194	194		166	166		281	284		186	186		246	246	Sb
SS2_10_13		196	196		281	287		184	184		257	260		000	000		308	308		206	209		299	299		184	193		000	000		000	000		275	287		186	186		246	255	Sb
SS2_10_15		211	211		281	281		184	184		260	263		000	000		308	308		000	000		299	299		181	187		000	000		000	000		000	000		186	186		246	246	Sb
SS2_10_17		196	211		293	299		184	184		257	260		190	206		000	000		209	216		301	301		169	181		191	197		000	000		284	290		186	186		246	252	Sb
SS2_10_19		196	196		284	287		184	184		257	257		000	000		308	308		206	212		299	299		000	000		194	194		000	000		281	293		186	186		246	252	Sb
SS2_10_2		196	211		281	290		184	184		260	263		202	226		308	308		203	212		299	299		169	181		197	197		175	181		275	275		186	186		246	255	NA
SS2_10_20		223	223		284	302		184	184		257	257		194	194		308	308		209	209		299	299		187	193		194	194		163	178		269	269		183	186		000	000	Sb
SS2_10_3		211	211		287	296		184	184		257	260		194	230		308	308		209	209		299	299		169	181		191	194		172	172		284	284		186	186		246	252	Sb
SS2_10_4		000	000		000	000		184	184		257	260		190	202		308	308		206	209		299	301		000	000		194	194		000	000		284	284		186	186		000	000	Sb
SS2_10_6		196	196		000	000		184	184		257	260		000	000		308	316		206	209		299	301		000	000		194	194		000	000		284	287		186	186		246	246	Sb
SS2_10_8		211	211		299	299		184	184		254	257		000	000		308	318		206	206		299	304		169	169		194	194		175	175		275	275		186	186		246	246	Sb
SS2_16_1		196	196		284	293		184	184		257	257		190	194		308	308		206	206		301	301		184	184		194	194		163	169		281	284		186	186		252	255	NA
SS2_16_10		211	223		275	281		184	184		254	257		194	206		308	308		209	209		000	000		172	184		000	000		163	166		275	287		186	186		000	000	NA
SS2_16_11		000	000		000	000		184	184		000	000		000	000		308	318		000	000		298	304		169	181		194	194		000	000		275	284		183	186		246	252	Sb
SS2_16_12		196	196		000	000		184	184		257	257		000	000		308	316		206	209		298	301		181	184		191	194		000	000		284	287		186	186		246	246	NA
SS2_16_13		208	211		287	299		184	184		000	000		000	000		308	308		206	206		000	000		181	181		000	000		172	172		000	000		000	000		255	255	NA
SS2_16_16		211	211		293	299		184	184		257	260		190	206		316	318		209	216		301	301		169	181		191	197		178	181		284	290		186	186		246	252	Sb
SS2_16_18		196	196		000	000		184	184		000	000		000	000		000	000		000	000		298	301		169	169		194	194		175	181		275	287		186	186		246	246	Sb
SS2_16_2		217	217		284	284		184	193		257	263		206	206		308	308		206	206		298	298		169	169		194	194		169	184		000	000		186	186		255	264	Sb
SS2_16_7		196	196		000	000		184	184		257	260		000	000		308	318		000	000		000	000		000	000		194	194		175	178		000	000		183	186		246	252	NA
SS2_16_8		000	000		275	275		184	184		000	000		000	000		308	308		203	209		298	298		000	000		194	194		175	181		284	290		183	186		246	252	Sb
SS2_16_9		196	196		000	000		184	184		000	000		000	000		308	308		212	212		298	298		169	169		191	194		000	000		000	000		183	186		000	000	Sb
SS2_17_1		196	211		275	281		184	184		257	263		214	218		308	308		206	206		000	000		000	000		000	000		000	000		290	290		183	186		246	255	NA
SS2_17_10		196	196		284	287		184	184		257	263		000	000		308	308		000	000		298	298		000	000		194	194		000	000		281	293		186	186		246	246	Sb
SS2_17_11		196	211		275	290		184	184		254	263		218	218		308	308		206	209		298	304		169	181		000	000		166	172		284	290		186	186		246	255	NA
SS2_17_12		000	000		000	000		184	184		257	260		000	000		308	308		000	000		298	301		169	181		191	191		000	000		000	000		183	186		246	264	Sb
SS2_17_13		211	211		275	275		184	184		254	266		206	214		308	308		000	000		301	301		169	184		000	000		187	193		270	270		000	000		000	000	NA
SS2_17_16		196	196		284	290		184	184		257	260		000	000		308	308		206	212		298	298		000	000		000	000		166	169		284	284		186	186		000	000	NA
SS2_17_17		208	208		302	302		184	184		257	260		000	000		308	308		209	212		000	000		181	181		000	000		000	000		293	293		186	186		000	000	NA
SS2_17_3		211	211		000	000		184	184		257	260		202	218		308	308		000	000		298	298		169	190		191	191		172	178		272	272		186	186		246	252	NA
SS2_17_4		196	211		290	293		184	184		257	260		000	000		308	308		209	209		298	298		181	181		191	194		000	000		284	284		186	186		246	255	NA
SS2_17_6		000	000		000	000		184	184		254	257		000	000		308	316		206	212		298	301		169	169		194	194		000	000		275	284		183	186		000	000	NA
SS2_17_8		196	196		281	281		184	184		260	260		190	194		308	308		206	209		301	301		169	205		194	194		163	169		284	284		186	186		246	252	Sb
SS2_17_9		208	208		281	290		184	184		257	260		202	206		308	308		209	209		301	301		169	169		191	191		178	178		287	287		186	186		246	246	Sb
SS2_18_1		196	196		275	281		184	184		000	000		000	000		308	308		209	212		298	304		169	172		191	194		000	000		275	275		183	186		000	000	NA
SS2_18_10		196	211		281	299		184	184		000	000		000	000		308	316		209	212		301	301		000	000		191	194		000	000		281	284		186	192		246	246	Sb
SS2_18_11		208	208		000	000		184	184		257	257		202	214		308	308		209	209		298	298		169	184		191	194		000	000		278	290		186	186		246	255	Sb
SS2_18_12		196	196		275	284		184	184		260	260		194	206		308	308		206	206		000	000		169	190		194	194		169	178		275	278		183	186		255	264	NA
SS2_18_13		196	196		281	284		184	184		257	260		000	000		308	310		000	000		298	301		169	184		191	194		000	000		000	000		183	186		246	255	Sb
SS2_18_14		196	196		275	281		184	184		257	260		000	000		308	308		000	000		298	304		169	184		000	000		000	000		000	000		186	186		246	252	NA
SS2_18_15		196	208		275	281		184	184		257	260		194	202		308	308		209	212		298	301		169	169		194	194		000	000		275	275		183	183		246	255	NA
SS2_18_16		208	211		275	275		184	184		257	257		000	000		308	308		209	212		298	301		169	184		191	194		175	181		284	284		186	186		246	246	NA
SS2_18_17		196	220		275	293		184	184		257	266		000	000		308	308		209	212		301	301		169	184		000	000		166	178		290	290		183	186		246	264	NA
SS2_18_3		196	211		000	000		184	184		000	000		000	000		308	308		206	206		298	301		169	181		000	000		000	000		000	000		183	186		246	255	NA
SS2_18_4		196	196		000	000		184	184		257	257		000	000		308	316		206	209		298	301		000	000		000	000		000	000		000	000		186	186		246	252	Sb
SS2_18_5		196	196		275	281		184	184		254	254		202	218		308	308		206	216		298	298		169	196		000	000		166	172		290	290		186	186		246	255	Sb
SS2_18_6		196	196		275	281		184	184		257	260		000	000		308	308		206	209		298	301		169	169		000	000		000	000		000	000		183	186		000	000	Sb
SS2_18_7		196	211		000	000		184	184		000	000		000	000		308	316		209	212		298	301		169	184		194	194		000	000		287	287		186	186		246	264	Sb
SS2_18_8		211	211		290	293		184	184		257	260		194	202		308	308		209	212		298	304		169	169		000	000		178	178		275	275		186	186		246	246	Sb
SS2_18_9		196	211		275	281		184	184		000	000		000	000		308	308		206	209		000	000		000	000		191	194		000	000		275	275		183	186		246	255	NA
SS2_19_1		196	196		000	000		184	184		257	260		190	190		000	000		206	206		304	304		169	184		000	000		178	181		287	287		186	186		246	246	NA
SS2_19_10		196	196		275	275		184	184		260	263		218	226		308	308		206	209		301	301		169	190		194	194		172	175		284	290		183	183		246	246	Sb
SS2_19_11		000	000		000	000		184	184		254	257		190	214		308	316		206	209		301	301		169	187		191	191		000	000		284	299		186	186		246	264	Sb
SS2_19_12		208	208		275	290		184	184		257	257		202	210		308	308		209	209		298	298		169	181		194	194		172	175		284	284		186	186		246	246	Sb
SS2_19_13		000	000		275	284		184	184		257	260		190	202		308	308		206	209		301	301		000	000		194	194		000	000		284	287		186	186		246	255	Sb
SS2_19_18		208	214		290	296		184	184		257	260		000	000		000	000		000	000		298	298		000	000		194	194		178	181		284	284		186	198		246	255	Sb
SS2_19_3		208	211		287	293		184	184		260	263		202	206		308	316		206	212		301	301		169	190		000	000		181	185		000	000		186	186		246	252	NA
SS2_19_5		196	214		287	299		184	184		254	257		000	000		308	308		000	000		298	301		181	181		194	194		000	000		281	281		183	186		246	255	Sb
SS2_19_6		196	196		275	284		184	184		254	254		214	214		308	308		203	206		298	298		181	184		191	191		175	178		284	284		183	186		246	246	NA
SS2_19_8		000	000		000	000		184	184		257	260		000	000		308	316		206	209		298	301		000	000		194	194		175	178		282	290		186	186		246	255	NA
SS2_19_9		196	196		000	000		184	184		260	260		000	000		308	316		206	209		298	298		172	190		194	197		175	178		000	000		186	186		246	246	Sb
SS2_20_1		196	196		275	287		184	184		254	260		194	202		308	308		206	209		304	304		169	172		000	000		175	181		284	284		183	186		246	246	NA
SS2_20_11		000	000		287	299		184	184		257	257		194	194		000	000		206	206		304	304		169	172		000	000		181	181		000	000		186	204		246	246	NA
SS2_20_12		208	211		275	290		184	184		254	257		210	218		308	318		203	209		298	301		181	187		191	191		178	181		000	000		183	186		246	246	NA
SS2_20_14		196	196		275	281		184	184		257	263		000	000		308	312		000	000		298	298		169	181		194	194		000	000		275	290		183	186		246	255	Sb
SS2_20_15		196	211		275	275		184	184		257	263		000	000		308	314		000	000		298	301		169	184		000	000		169	175		000	000		183	186		000	000	Sb
SS2_20_16		000	000		275	290		184	184		257	263		000	000		308	308		000	000		298	298		169	169		194	194		178	178		275	290		183	186		000	000	Sb
SS2_20_17		196	211		000	000		184	184		000	000		000	000		308	308		000	000		298	298		169	181		194	194		000	000		000	000		186	186		246	255	Sb
SS2_20_18		196	196		000	000		184	184		257	260		000	000		000	000		206	209		000	000		000	000		000	000		166	175		281	281		186	186		246	246	Sb
SS2_20_19		196	211		275	299		184	184		257	257		000	000		308	316		206	206		000	000		169	184		197	197		175	181		275	275		183	186		246	246	NA
SS2_20_20		196	211		000	000		184	184		257	260		000	000		308	308		209	212		298	301		000	000		182	194		175	175		275	284		186	186		246	252	Sb
SS2_20_3		196	214		281	284		184	184		257	257		186	210		308	308		209	212		000	000		169	184		000	000		172	184		275	275		183	186		246	246	NA
SS2_20_4		196	196		000	000		000	000		257	257		186	210		308	308		209	212		000	000		190	190		000	000		175	175		000	000		186	186		246	246	NA
SS2_20_6		196	211		284	293		184	184		260	260		000	000		000	000		209	212		298	304		169	190		194	194		175	178		275	275		183	186		246	255	NA
SS2_20_7		211	211		290	290		184	184		257	257		000	000		308	308		209	209		298	298		169	190		000	000		175	175		284	284		183	183		000	000	NA
SS2_20_8		000	000		000	000		000	000		000	000		194	202		308	308		209	209		000	000		169	190		000	000		175	193		278	290		183	186		246	246	NA
SS2_20_9		196	208		275	275		184	184		257	257		198	214		308	308		206	206		301	301		169	190		000	000		175	178		275	275		186	186		246	255	NA
SS3_01_1		211	211		275	284		184	184		257	260		194	210		308	318		206	212		298	304		169	172		194	194		169	169		272	296		186	186		246	252	Sh	ShSh
SS3_01_10		196	196		275	284		184	184		254	260		000	000		308	308		206	216		298	301		169	169		194	194		181	184		284	290		186	186		246	246	NA
SS3_01_11		211	217		287	287		184	184		257	257		194	218		318	318		206	209		298	304		169	196		194	194		000	000		000	000		186	186		246	246	Sh
SS3_01_12		208	211		000	000		190	193		257	257		210	210		000	000		209	212		000	000		181	181		000	000		166	166		000	000		186	186		000	000	NA
SS3_01_14		208	211		296	305		184	184		257	257		194	210		308	308		209	209		301	301		172	199		000	000		169	172		269	290		186	186		246	246	Sh
SS3_01_15		208	211		296	305		184	184		257	263		194	210		308	308		209	209		298	301		172	199		194	197		169	172		269	290		186	186		246	246	Sh
SS3_01_3		196	196		284	296		184	187		257	257		194	214		308	308		209	209		298	301		169	190		194	194		181	181		275	284		186	186		246	246	Sh
SS3_01_4		196	196		000	000		184	184		257	257		210	210		308	308		209	209		301	301		169	199		197	197		172	172		269	269		183	186		246	246	Sh
SS3_01_5		196	196		284	296		184	184		257	260		194	214		308	308		206	216		298	301		169	169		194	194		184	184		275	275		186	186		246	246	Sh
SS3_01_6		208	208		281	305		184	184		257	263		194	210		308	308		206	209		301	301		172	199		000	000		172	172		269	269		183	186		246	246	Sh
SS3_01_7		196	211		284	347		184	184		257	263		194	210		308	318		206	209		295	301		172	181		000	000		169	184		287	287		186	186		246	246	NA
SS3_02_1		196	196		284	290		184	184		257	257		206	210		308	308		206	209		298	298		169	172		194	194		000	000		000	000		000	000		246	246	Sh
SS3_02_10		196	211		281	296		184	184		257	278		194	218		308	318		209	209		000	000		172	187		194	194		169	175		290	290		189	189		246	246	Sh
SS3_02_11		208	208		284	296		184	184		257	260		206	214		318	318		206	216		298	301		000	000		000	000		169	184		275	284		186	186		246	246	Sh
SS3_02_12		211	211		284	347		184	184		257	263		194	194		318	318		206	209		295	295		169	172		194	194		166	169		290	290		000	000		246	246	Sh
SS3_02_13		000	000		000	000		184	184		257	257		000	000		318	318		206	209		301	301		169	172		000	000		169	169		290	290		000	000		000	000	NA
SS3_02_15		196	211		000	000		184	193		257	257		194	194		000	000		206	209		301	301		169	172		000	000		169	172		281	290		183	183		246	246	NA
SS3_02_3		000	000		000	000		184	184		257	257		000	000		308	308		206	209		298	301		000	000		194	194		000	000		000	000		186	186		246	246	Sh
SS3_02_4		196	196		281	281		184	184		278	278		206	210		308	308		212	212		298	301		169	169		194	194		163	166		275	275		186	186		246	246	Sb
SS3_02_5		196	196		281	305		184	193		257	263		194	194		308	308		209	209		301	301		000	000		000	000		172	172		269	290		183	183		246	246	NA
SS3_02_6		211	214		287	290		184	184		263	269		000	000		308	308		203	209		295	298		169	169		191	194		163	166		275	299		186	186		246	246	Sb
SS3_02_7		000	000		281	281		184	187		257	260		194	214		308	308		212	212		000	000		181	199		000	000		166	166		275	281		186	186		246	246	NA
SS3_02_8		211	211		284	284		184	184		257	263		194	226		308	318		206	209		298	298		169	178		000	000		187	190		284	296		186	186		246	246	Sh
SS3_02_9		196	196		000	000		184	196		260	263		206	210		000	000		209	212		000	000		169	169		000	000		166	169		275	287		186	186		246	246	Sb
SS3_03_1		196	211		284	284		184	184		257	263		194	210		308	316		206	209		301	301		169	172		000	000		169	184		287	287		186	201		246	246	Sh	SbSh
SS3_03_15		214	214		287	287		184	184		000	000		000	000		308	308		209	212		295	298		169	169		191	191		163	163		275	275		186	186		246	246	NA
SS3_03_2		205	205		284	287		187	187		257	257		214	214		308	308		209	209		298	301		169	169		000	000		166	172		000	000		186	186		000	000	NA
SS3_03_3		196	196		281	281		184	184		260	260		194	194		308	312		212	212		298	298		169	193		000	000		163	166		000	000		186	186		246	246	Sh
SS3_03_4		214	214		287	290		184	184		257	275		194	194		308	308		209	212		298	304		169	172		194	194		175	178		275	299		183	186		246	246	NA
SS3_03_5		211	211		275	284		184	184		257	260		194	194		308	308		206	212		000	000		169	172		194	194		166	166		281	281		195	201		246	246	Sh
SS3_03_6		196	205		284	284		000	000		000	000		000	000		308	308		209	209		298	301		000	000		194	194		172	181		000	000		186	192		246	246	NA
SS3_03_7		000	000		284	284		000	000		000	000		000	000		000	000		000	000		304	304		169	169		194	194		181	187		284	287		186	186		246	246	Sh
SS3_03_8		208	211		284	296		184	193		257	263		194	210		308	308		206	209		298	298		172	199		000	000		169	172		269	290		186	186		246	246	Sh
SS3_03_9		000	000		000	000		184	184		257	257		210	210		308	308		209	209		298	301		169	169		194	197		172	172		269	290		183	186		246	246	Sh
SS3_04_2		211	214		000	000		184	190		000	000		000	000		308	308		206	212		000	000		169	172		194	194		000	000		275	275		000	000		246	246	Sh
SS3_04_3		205	205		281	284		184	187		257	278		194	214		000	000		206	209		298	301		169	190		000	000		172	172		275	275		186	192		246	246	Sh	ShSh
SS3_05_1		196	211		275	284		184	184		257	269		194	206		318	318		000	000		298	301		169	169		194	194		166	190		284	290		186	186		246	246	Sh
SS3_05_11		196	196		281	329		184	184		260	263		206	214		308	308		209	212		301	301		169	169		194	194		166	166		284	287		186	186		246	246	Sb
SS3_05_12		196	211		284	287		184	184		000	000		000	000		308	308		209	212		000	000		169	169		194	194		000	000		000	000		183	186		246	246	Sh
SS3_05_13		196	211		281	281		184	184		260	263		194	210		318	318		206	206		301	301		169	181		194	194		166	184		290	290		186	186		246	246	Sh
SS3_05_14		196	211		281	281		184	184		260	263		194	210		308	318		206	206		301	301		169	181		000	000		169	184		290	290		186	186		246	246	Sh
SS3_05_15		196	196		293	296		184	184		257	257		194	194		308	318		209	209		298	298		172	187		194	194		166	175		275	287		186	189		246	246	Sh
SS3_05_2		211	211		284	284		184	184		257	263		194	194		318	318		206	206		301	301		169	181		194	194		169	169		287	287		198	201		246	246	Sh
SS3_05_7		208	214		281	284		184	184		257	260		194	210		308	308		209	209		298	301		169	169		194	194		163	175		266	275		186	213		246	246	NA
SS3_05_8		211	214		281	284		184	184		257	275		218	218		308	308		209	212		298	304		169	169		194	194		163	166		272	275		186	186		246	246	Sb	ShSh
SS3_06_1		196	196		284	290		184	196		260	278		194	214		308	308		212	212		298	301		169	169		194	194		169	169		284	287		186	186		246	246	Sh	SbSh
SS3_06_10		196	196		000	000		184	184		000	000		194	202		000	000		000	000		298	301		172	172		000	000		166	178		275	287		183	186		246	246	Sh
SS3_06_11		208	214		000	000		184	184		257	263		194	210		308	308		206	206		298	304		000	000		194	194		169	172		000	000		183	186		246	246	Sh
SS3_06_12		196	196		275	284		184	184		257	260		194	214		308	308		206	209		301	301		172	172		197	197		000	000		281	290		183	186		246	246	Sh
SS3_06_13		196	196		281	284		184	196		257	257		202	210		308	308		212	212		298	301		169	169		000	000		181	181		275	287		186	186		246	255	Sh
SS3_06_13		211	211		281	281		184	184		257	263		194	194		000	000		206	209		295	301		169	172		194	194		166	166		287	290		000	000		246	246	NA
SS3_06_14		196	196		284	284		190	193		257	257		194	214		308	308		209	212		298	301		169	169		000	000		166	166		284	293		186	186		246	246	Sh
SS3_06_15		196	211		000	000		184	190		260	266		206	214		308	308		000	000		000	000		169	169		194	194		163	172		269	269		183	186		246	255	NA
SS3_06_23		208	208		000	000		184	184		257	257		194	194		308	316		209	209		301	301		000	000		000	000		172	178		269	269		183	183		246	246	NA
SS3_06_16		196	196		281	281		184	196		260	278		210	210		308	308		212	212		298	301		169	169		194	194		166	169		269	284		186	186		246	246	NA
SS3_06_17		208	211		281	284		184	184		257	263		194	194		308	308		209	209		301	301		172	172		194	197		169	172		269	290		183	186		246	246	NA
SS3_06_18		196	211		281	284		184	184		257	263		194	210		000	000		206	209		295	301		169	172		000	000		166	184		287	287		000	000		246	246	Sh
SS3_06_19		211	211		281	281		184	184		000	000		000	000		000	000		209	212		304	304		169	169		000	000		166	166		278	287		000	000		000	000	NA
SS3_06_2		196	211		275	287		184	184		257	257		194	214		308	318		209	209		298	304		172	187		000	000		166	169		287	290		186	186		246	246	Sh
SS3_06_20		196	196		281	329		184	196		260	263		206	214		308	308		209	212		298	301		169	169		000	000		166	166		284	284		186	186		246	246	NA
SS3_06_21		208	211		281	305		184	184		257	263		194	194		308	308		209	209		301	301		172	172		000	000		172	172		269	290		183	183		246	246	NA
SS3_06_22		196	211		000	000		184	184		000	000		000	000		308	308		209	212		000	000		169	169		194	194		000	000		000	000		186	186		246	246	NA
SS3_06_3		208	208		284	284		193	193		263	263		210	210		308	308		209	209		298	301		169	169		194	194		169	172		281	290		183	183		246	246	Sh
SS3_06_4		202	202		000	000		205	205		000	000		000	000		000	000		000	000		000	000		172	172		194	194		166	169		287	290		186	186		246	246	Sh
SS3_06_4		211	211		281	281		184	184		257	263		194	194		318	318		206	209		301	301		169	172		000	000		169	169		290	290		183	186		246	246	NA
SS3_06_5		211	211		287	287		184	184		257	257		210	210		000	000		000	000		298	298		178	178		194	194		193	196		284	284		000	000		246	246	NA
SS3_06_6		196	196		000	000		184	184		257	257		210	210		308	308		209	209		298	301		172	172		000	000		169	172		281	290		183	186		246	246	NA
SS3_06_7		196	196		281	290		184	184		263	275		194	194		308	318		209	212		295	298		169	169		194	194		163	166		275	299		186	186		246	246	NA
SS3_06_8		196	211		281	347		184	184		257	263		194	194		318	318		206	209		295	295		169	172		194	194		166	184		290	290		186	186		246	246	Sh
SS3_06_9		208	214		000	000		184	184		263	263		190	210		308	308		206	206		298	298		190	190		000	000		166	172		299	299		186	186		246	246	NA
SS3_07_1		211	211		281	284		184	184		257	263		000	000		318	318		209	209		304	304		169	196		194	194		166	178		284	287		186	186		246	246	Sb	SbSh
SS3_07_10		196	196		281	290		184	184		257	260		194	206		308	308		209	209		298	298		169	172		194	194		178	178		287	290		186	186		246	246	NA
SS3_07_11		196	208		290	293		187	193		257	257		194	210		308	308		209	209		301	304		169	169		000	000		166	166		284	293		186	186		246	246	NA
SS3_07_12		208	211		275	278		184	184		245	257		194	210		308	308		209	209		298	301		169	184		000	000		169	172		284	299		186	186		246	246	NA
SS3_07_13		196	211		284	299		184	190		257	257		194	194		308	308		206	212		301	304		169	172		194	194		166	172		266	266		186	186		246	246	Sh
SS3_07_14		211	211		284	284		184	196		257	260		194	206		308	308		209	212		298	301		169	199		197	197		172	175		000	000		186	186		246	246	Sh
SS3_07_15		196	196		281	299		184	184		257	260		186	206		308	308		209	209		298	301		190	199		194	194		172	172		302	302		183	186		246	255	NA
SS3_07_2		196	196		284	287		184	184		263	269		194	218		000	000		209	212		298	304		169	169		191	194		175	178		275	299		186	186		246	246	NA
SS3_07_3		208	208		281	281		184	184		257	260		198	214		308	308		209	209		298	301		169	187		000	000		178	178		275	284		186	186		246	246	NA
SS3_07_5		196	211		281	281		184	184		269	269		194	218		000	000		203	209		298	298		169	169		194	194		166	178		275	299		186	186		246	246	NA
SS3_07_6		208	211		284	284		187	193		257	260		194	214		308	308		209	209		298	304		169	199		194	194		166	166		284	293		186	186		246	246	NA
SS3_07_7		196	196		284	287		184	184		257	257		194	206		308	308		000	000		301	307		169	172		000	000		178	184		000	000		186	186		246	246	Sh
SS3_07_8		211	211		281	284		184	184		257	263		194	226		318	318		209	209		304	304		169	178		000	000		187	187		284	287		186	186		246	246	NA
SS3_08_10		208	211		284	293		184	187		257	260		210	210		308	308		209	209		298	304		169	199		194	194		166	166		269	293		186	186		246	246	Sh
SS3_08_13		000	000		000	000		184	184		257	257		194	194		000	000		209	209		000	000		172	172		194	194		166	166		269	275		186	186		246	246	NA
SS3_08_15		208	211		275	284		184	184		000	000		000	000		308	316		209	216		298	301		169	172		194	194		000	000		000	000		186	186		246	246	NA
SS3_08_2		211	211		284	284		184	187		257	260		194	210		308	308		209	209		304	304		169	169		194	194		166	166		290	293		186	186		246	246	Sh
SS3_08_4		211	217		281	284		184	184		257	257		194	218		318	318		209	209		304	304		169	178		194	194		181	187		284	296		186	186		246	246	NA
SS3_08_5		196	211		284	284		190	190		263	263		194	194		308	308		209	209		298	301		169	172		194	194		166	166		287	290		186	186		246	246	NA
SS3_08_6		211	211		281	284		184	196		257	260		194	202		308	308		206	212		298	301		169	199		194	194		172	175		299	302		186	186		246	255	NA
SS3_08_7		196	196		281	287		184	184		257	257		202	202		308	318		212	212		298	301		169	172		000	000		166	166		275	287		183	186		246	246	Sh
SS3_08_8		211	211		284	287		184	184		257	257		194	218		318	318		209	209		298	304		169	196		000	000		178	178		284	287		186	186		246	246	Sh
SS3_08_9		211	211		000	000		184	187		257	278		214	214		000	000		206	209		298	301		169	169		000	000		172	172		275	275		186	192		000	000	NA
SS3_09_1		211	217		281	284		184	184		257	257		194	218		318	318		206	209		298	304		169	196		194	194		181	187		284	296		186	186		246	246	NA
SS3_09_11		196	196		275	284		184	184		257	257		210	210		308	308		206	212		301	301		169	169		194	194		172	172		275	281		186	186		246	246	Sh
SS3_09_13		208	214		284	290		184	184		257	263		202	210		308	308		206	209		298	301		169	190		000	000		166	172		000	000		192	192		246	246	Sb	ShSh
SS3_09_14		196	196		281	299		184	190		257	260		202	206		308	308		209	209		298	301		190	190		194	194		163	163		284	302		183	186		246	255	NA
SS3_09_15		211	217		281	284		184	184		257	263		194	218		308	318		206	209		298	304		169	178		000	000		181	187		284	296		186	186		246	246	NA
SS3_09_2		000	000		287	290		184	184		257	275		194	194		000	000		203	209		295	298		169	169		194	194		163	163		275	275		186	186		246	246	NA
SS3_09_4		196	211		284	296		184	196		257	257		194	206		308	318		209	216		301	301		169	172		194	194		166	166		275	290		186	186		246	246	NA
SS3_09_5		196	196		281	281		184	184		263	275		194	218		000	000		203	203		298	304		169	169		194	194		166	178		000	000		186	186		246	246	NA
SS3_09_6		211	214		000	000		184	184		257	275		218	218		308	308		209	212		298	304		169	169		191	194		163	166		275	299		186	186		246	246	NA
SS3_09_7		211	211		281	284		184	190		257	260		206	210		308	308		209	212		298	301		169	169		197	197		172	175		287	299		186	186		246	246	Sh
SS3_09_8		211	211		281	284		184	184		257	257		194	226		318	318		206	209		304	304		169	196		000	000		178	178		284	296		186	186		246	246	Sh
SS3_09_9		196	211		281	284		184	184		257	257		000	000		308	318		209	209		000	000		169	178		000	000		000	000		000	000		186	186		246	246	NA
SS3_10_1		211	214		284	287		184	184		257	275		194	218		308	308		209	212		295	298		169	169		194	194		163	166		272	299		186	186		246	246	Sb	ShSh
SS3_10_11		211	217		284	287		184	184		257	257		194	226		318	318		206	209		304	304		169	178		194	194		178	181		284	287		186	186		246	246	Sh
SS3_10_13		196	196		284	293		184	187		257	260		190	210		308	308		209	209		298	301		181	181		194	194		166	166		000	000		186	186		246	246	Sh
SS3_10_14		000	000		000	000		187	187		257	257		194	214		000	000		209	209		000	000		169	181		000	000		166	166		284	284		186	186		246	246	Sh
SS3_10_15		211	214		281	284		184	184		000	000		194	218		308	308		000	000		295	298		169	169		191	191		000	000		272	275		186	186		246	246	NA
SS3_10_2		196	196		275	284		184	184		257	257		194	210		308	308		212	212		301	307		169	172		182	191		000	000		266	275		183	192		246	246	NA
SS3_10_3		196	211		284	284		184	196		257	260		202	210		308	308		212	212		298	301		169	187		194	194		172	181		299	302		186	186		246	255	Sh
SS3_10_5		183	211		000	000		184	184		257	257		206	206		000	000		209	216		000	000		169	172		194	194		166	172		269	275		186	186		246	246	NA
SS3_10_7		000	000		000	000		184	184		257	263		194	226		000	000		206	209		000	000		169	196		194	194		178	187		284	284		186	186		246	246	NA
SS3_10_8		211	211		000	000		184	184		000	000		000	000		308	308		209	209		298	298		169	175		194	194		172	181		275	290		186	186		246	246	NA
SS3_10_9		196	196		284	284		184	190		257	260		206	210		308	308		212	212		298	301		169	169		194	194		181	181		275	302		186	186		246	246	NA
SS3_11_1		196	214		287	287		184	193		257	281		194	210		308	308		209	212		301	301		169	187		194	194		169	172		275	299		186	186		246	246	NA
SS3_11_10		196	196		287	287		184	184		257	275		194	194		000	000		209	209		298	304		169	169		191	191		166	166		275	299		186	186		246	246	NA
SS3_11_12		196	208		000	000		184	190		260	260		194	214		000	000		209	209		298	298		169	181		000	000		166	166		269	284		186	186		246	246	NA
SS3_11_13		196	196		000	000		184	190		000	000		194	210		000	000		206	212		000	000		169	169		194	194		169	169		275	281		183	186		246	246	NA
SS3_11_14		211	214		000	000		184	184		257	257		194	218		308	308		000	000		000	000		169	169		191	194		000	000		000	000		186	192		246	246	NA
SS3_11_2		000	000		000	000		184	184		257	257		202	202		000	000		209	209		301	301		169	169		000	000		172	172		000	000		000	000		246	246	NA
SS3_11_3		000	000		000	000		184	187		257	257		194	214		000	000		206	209		000	000		169	190		000	000		172	172		275	275		183	186		246	246	Sh
SS3_11_4		211	211		000	000		184	184		257	266		000	000		000	000		209	209		298	298		169	178		000	000		172	178		275	284		186	192		246	246	NA
SS3_11_5		196	211		281	284		184	196		000	000		194	202		308	318		209	212		000	000		000	000		194	194		000	000		000	000		186	186		246	255	NA
SS3_11_6		211	220		287	290		184	184		000	000		206	210		308	308		209	209		301	301		169	169		194	194		169	181		278	290		186	186		246	246	Sh
SS3_11_9		196	196		281	281		184	184		000	000		198	206		308	308		209	209		298	301		172	196		000	000		178	187		284	287		186	186		246	246	NA
SS3_12_1		196	211		284	284		184	190		257	260		194	206		308	308		212	212		298	301		169	187		000	000		172	181		000	000		186	186		246	255	NA
SS3_12_11		196	196		296	305		184	184		257	263		194	210		308	308		209	209		301	301		172	199		000	000		169	172		269	281		183	186		246	246	Sh
SS3_12_13		214	214		284	287		184	184		257	269		218	218		308	308		209	212		295	298		169	169		194	194		163	163		272	275		186	186		246	246	Sh
SS3_12_14		196	211		281	284		000	000		257	260		194	202		308	308		209	212		301	301		169	169		000	000		172	175		287	299		186	201		246	255	Sh
SS3_12_15		211	211		287	287		184	184		257	257		194	218		308	318		206	209		304	304		169	178		194	194		178	178		284	296		186	186		246	246	Sh
SS3_12_16		196	214		275	287		184	193		254	281		194	210		308	308		209	209		301	301		172	187		194	194		169	172		284	290		183	183		246	246	NA
SS3_12_2		211	211		284	284		184	190		257	260		194	202		308	308		209	212		298	301		169	187		000	000		172	175		275	302		186	186		246	246	Sh
SS3_12_3		211	214		284	299		184	184		257	257		210	210		308	308		206	212		301	304		169	172		194	194		166	169		275	281		186	192		246	246	Sh
SS3_12_4		214	214		275	284		184	190		257	257		194	194		308	308		212	212		301	301		169	172		194	194		166	172		281	299		186	192		246	246	Sh
SS3_12_5		211	214		287	290		184	184		263	269		218	218		308	308		209	212		295	298		169	169		194	194		163	166		275	299		186	186		246	246	NA
SS3_12_6		211	211		284	287		184	187		257	278		214	214		308	308		209	209		298	301		169	190		194	194		166	166		275	275		183	186		246	246	NA
SS3_12_7		196	211		284	284		184	184		257	260		202	202		308	308		209	209		298	301		187	190		191	191		172	172		284	302		183	186		246	246	Sh
SS3_12_8		196	211		284	299		184	190		257	260		000	000		308	308		209	212		298	301		169	187		000	000		172	175		000	000		183	186		246	255	NA
SS3_14_1		196	211		287	299		190	196		257	257		000	000		308	308		206	209		301	304		169	172		194	194		000	000		000	000		186	186		246	252	NA
SS3_14_10		214	220		284	290		187	193		257	260		210	210		308	308		206	212		298	301		169	181		194	194		172	175		275	275		186	186		255	267	Sh
SS3_14_12		196	217		287	308		184	184		257	257		194	210		308	318		206	209		298	301		169	169		194	194		166	187		269	284		000	000		246	246	Sb
SS3_14_13		220	220		275	293		184	184		257	257		194	206		308	308		209	212		000	000		169	184		194	194		166	178		269	269		000	000		255	264	Sb
SS3_14_14		208	214		281	284		184	193		257	281		194	194		318	318		209	209		298	304		181	184		194	194		166	169		275	287		192	192		246	246	Sh
SS3_14_4		196	211		275	281		184	184		257	263		206	210		308	318		203	209		301	301		181	184		194	194		175	184		275	275		186	186		246	246	Sb	ShSh
SS3_14_5		208	214		281	290		184	184		257	260		194	194		308	308		209	209		301	301		169	184		194	194		166	169		275	287		192	192		246	246	Sh
SS3_14_6		196	196		281	284		184	205		254	260		206	206		308	308		206	209		298	301		169	169		194	194		166	181		000	000		186	186		246	246	Sh
SS3_14_7		196	211		284	290		184	184		257	260		206	214		308	316		203	212		298	304		169	172		194	194		172	175		278	284		186	186		246	246	Sh
SS3_14_8		196	196		284	287		181	184		257	269		210	210		308	308		209	219		301	304		172	172		194	194		166	166		290	290		186	186		246	246	Sh
SS3_14_9		196	196		000	000		000	000		257	257		194	194		000	000		209	212		000	000		000	000		000	000		169	169		293	293		192	192		246	246	Sh
SS3_15_1		214	214		275	281		184	184		257	263		210	210		308	308		203	209		298	298		169	187		194	194		178	178		275	275		186	186		246	264	Sb	SbSh
SS3_15_10		196	196		290	299		184	184		257	272		194	210		308	308		206	212		298	298		169	169		191	191		166	175		269	272		183	183		246	246	Sh
SS3_15_11		196	211		000	000		184	184		257	263		194	194		308	308		206	209		301	304		000	000		194	194		166	175		000	000		186	186		000	000	Sh
SS3_15_12		196	196		287	293		184	187		257	281		000	000		000	000		209	209		298	301		000	000		194	194		000	000		287	287		186	186		246	246	NA
SS3_15_13		000	000		000	000		184	184		257	263		000	000		308	308		206	209		298	301		169	169		194	194		166	166		000	000		186	186		246	246	Sb
SS3_15_14		000	000		000	000		184	187		000	000		000	000		000	000		209	212		000	000		169	172		194	194		166	166		284	284		186	186		246	246	NA
SS3_15_15		214	214		281	281		184	184		257	257		206	206		000	000		206	209		298	298		184	184		000	000		000	000		275	275		000	000		000	000	NA
SS3_15_2		211	211		275	290		184	184		257	278		194	194		308	308		206	209		301	304		169	184		194	194		172	172		269	293		183	183		252	255	Sb
SS3_15_3		196	211		275	275		184	184		257	257		206	210		308	318		209	209		301	304		184	187		194	194		175	175		275	275		186	186		246	246	NA
SS3_15_4		196	196		000	000		184	184		257	260		194	206		308	318		206	209		298	301		169	184		194	194		000	000		275	299		186	186		246	246	Sb
SS3_15_6		211	211		275	284		184	193		254	257		206	218		308	318		206	209		298	301		169	169		194	194		163	172		290	293		186	186		246	246	Sh
SS3_15_7		000	000		000	000		000	000		257	266		206	206		000	000		212	212		000	000		169	169		194	194		163	175		275	293		186	186		246	246	Sh
SS3_15_8		196	196		281	281		184	184		257	257		194	194		308	308		212	212		301	301		172	184		194	194		169	169		275	287		186	186		246	246	Sh
SS3_15_9		208	208		281	305		184	184		257	266		206	206		308	318		212	212		298	301		169	169		194	194		175	175		275	293		186	186		246	246	Sh
SS3_16_1		196	196		281	281		184	184		257	263		194	210		308	308		212	212		298	298		190	190		000	000		169	169		275	281		186	186		246	246	Sh
SS3_16_10		196	211		281	281		184	184		257	266		194	194		308	308		206	209		298	298		169	172		194	194		166	172		284	284		186	186		246	246	Sb
SS3_16_11		196	196		275	281		184	184		257	257		206	210		308	318		209	209		301	301		169	187		194	194		175	175		275	299		186	186		246	264	NA
SS3_16_12		211	214		275	281		184	184		257	263		202	210		308	308		209	209		301	304		169	187		000	000		178	184		275	275		186	186		246	264	Sb
SS3_16_13		196	196		284	290		184	184		257	257		194	218		308	308		209	212		298	301		169	190		194	194		169	169		275	284		186	186		246	246	Sh
SS3_16_14		211	211		284	290		184	184		257	263		194	202		308	308		203	209		295	301		169	184		194	194		172	175		275	287		186	186		246	246	Sb
SS3_16_15		196	211		284	287		184	184		263	263		194	202		308	308		209	209		295	295		169	169		194	194		000	000		275	299		186	186		246	246	NA
SS3_16_2		196	202		000	000		184	184		000	000		194	210		308	318		209	209		298	298		000	000		194	194		166	172		000	000		186	186		000	000	NA
SS3_16_4		208	208		275	305		184	184		257	257		206	218		308	318		209	212		298	301		169	169		194	194		193	193		281	287		186	186		246	246	Sh
SS3_16_5		000	000		000	000		184	184		257	263		194	206		308	318		206	209		301	304		169	184		000	000		172	172		000	000		183	186		246	252	NA
SS3_16_6		000	000		275	290		184	184		257	257		206	218		308	318		206	209		298	301		000	000		194	194		000	000		000	000		186	186		246	246	Sh
SS3_16_7		000	000		000	000		184	184		000	000		000	000		308	318		209	212		298	301		169	169		194	194		000	000		000	000		186	189		246	246	Sh
SS3_16_8		196	211		281	284		184	184		257	260		194	206		308	308		209	209		298	301		169	169		194	194		166	178		275	293		186	186		246	246	NA
SS3_16_9		211	211		281	284		184	184		257	257		194	214		308	318		206	212		301	301		169	184		194	194		166	166		278	287		186	186		246	255	Sb
SS3_17_1		196	196		281	281		184	184		257	257		194	202		308	308		212	212		301	304		184	184		194	194		175	178		281	287		186	186		246	246	Sh
SS3_17_10		208	214		000	000		184	184		257	263		194	214		000	000		206	206		301	301		169	169		194	194		175	178		000	000		183	186		246	246	NA
SS3_17_11		000	000		000	000		184	184		257	263		000	000		308	316		209	209		298	301		000	000		194	194		166	169		000	000		186	186		246	246	Sh
SS3_17_13		196	196		281	290		184	184		257	263		194	210		308	308		206	212		301	304		172	190		194	194		169	178		281	281		186	186		246	246	NA
SS3_17_14		214	214		284	287		184	184		257	260		202	202		308	308		206	206		295	295		169	169		194	194		175	175		281	299		186	186		246	246	NA
SS3_17_15		211	217		284	287		184	184		257	257		194	226		318	318		206	209		304	304		169	178		194	194		178	181		284	287		186	186		246	246	Sh
SS3_17_3		196	211		000	000		184	184		000	000		202	202		000	000		209	212		000	000		169	190		191	191		163	172		284	287		183	183		246	246	Sh
SS3_17_4		196	196		281	281		184	184		257	257		194	194		308	316		206	209		301	301		184	187		191	197		166	166		266	299		186	186		246	246	Sh
SS3_17_5		211	211		290	290		184	184		257	278		194	194		308	308		206	209		000	000		184	187		194	194		172	175		269	293		183	183		252	255	Sh
SS3_17_6		196	196		284	287		184	184		263	278		202	210		308	314		209	216		298	301		169	169		194	194		175	175		000	000		186	186		246	246	Sb
SS3_17_7		196	196		275	287		184	193		257	260		190	194		308	312		209	212		301	304		169	169		194	197		187	187		269	293		183	186		246	255	Sh
SS3_17_8		211	214		275	275		184	184		257	257		202	206		308	318		203	209		301	301		181	184		194	194		178	178		290	299		186	186		246	264	Sb
SS3_17_9		196	196		281	290		184	184		266	266		194	194		308	308		206	212		298	298		169	172		191	194		166	166		293	293		186	186		246	246	NA
SS3_18_1		000	000		284	284		000	000		000	000		194	214		000	000		206	212		301	301		169	169		000	000		166	193		287	287		000	000		255	255	NA
SS3_18_10		211	211		284	305		184	193		254	257		206	206		308	308		209	209		298	301		169	172		194	194		166	166		269	287		186	186		246	246	Sh
SS3_18_11		208	211		275	284		184	184		257	257		194	202		308	308		206	206		298	301		169	184		194	194		166	190		000	000		186	186		246	246	Sb
SS3_18_12		196	196		284	293		184	187		257	260		194	210		308	308		209	209		298	301		181	181		194	194		166	166		000	000		186	186		246	246	Sh
SS3_18_13		196	196		284	290		184	184		257	263		194	202		308	308		206	209		298	301		169	184		194	194		175	175		287	299		186	186		246	246	Sb
SS3_18_14		000	000		000	000		184	184		257	263		000	000		308	308		209	216		301	304		000	000		194	194		000	000		000	000		186	186		246	246	Sh
SS3_18_15		208	211		281	284		184	190		257	260		210	210		308	308		203	206		298	301		169	172		000	000		166	166		000	000		186	186		246	246	NA
SS3_18_2		196	208		284	284		184	193		257	283		206	226		308	308		209	209		301	301		178	196		200	200		166	169		269	302		186	186		246	246	Sb
SS3_18_3		196	196		287	287		184	193		263	278		202	210		308	314		209	216		298	301		169	169		194	194		175	175		269	311		186	186		246	246	Sb
SS3_18_6		196	196		281	290		184	187		254	257		194	206		308	316		209	209		298	298		169	169		191	194		166	166		284	284		186	186		246	246	Sh
SS3_18_7		196	211		275	290		184	184		000	000		210	214		308	316		212	212		298	301		184	184		194	194		166	178		275	275		186	186		246	246	Sh
SS3_18_9		196	211		284	305		184	184		254	263		206	218		308	318		209	212		298	298		169	169		191	194		163	166		269	293		186	186		246	246	NA
SS3_19_1		217	217		281	281		184	187		266	266		194	194		308	308		209	209		301	301		169	172		194	194		166	166		284	284		186	186		246	246	Sb
SS3_19_10		196	196		284	293		193	193		257	257		202	218		308	308		206	209		307	307		000	000		000	000		000	000		000	000		000	000		000	000	Sh
SS3_19_11		196	196		284	284		184	193		257	257		194	218		308	308		206	209		301	301		000	000		000	000		000	000		000	000		000	000		000	000	Sh
SS3_19_12		196	214		275	293		184	184		260	263		194	194		308	308		209	209		301	301		169	196		194	194		166	172		284	287		186	186		246	246	Sh
SS3_19_13		211	211		290	338		184	184		257	260		194	214		308	308		206	212		301	301		169	184		194	194		166	166		287	287		186	186		246	255	Sb
SS3_19_14		208	208		281	290		184	184		257	257		198	210		308	308		206	206		298	301		169	193		194	194		175	175		275	290		186	186		246	246	Sh
SS3_19_15		196	211		284	290		184	184		260	278		210	214		308	308		209	209		298	301		169	187		194	194		166	172		284	284		183	183		246	246	NA
SS3_19_16		211	214		287	290		184	184		257	257		206	218		318	318		209	212		301	301		169	187		194	194		166	166		269	287		183	186		246	246	Sh
SS3_19_17		196	214		000	000		184	193		254	281		194	210		308	308		209	212		301	301		172	187		194	194		169	172		284	290		183	183		246	246	NA
SS3_19_2		196	196		000	000		184	184		257	260		000	000		308	308		203	209		298	304		000	000		194	194		000	000		000	000		186	186		246	246	NA
SS3_19_4		196	211		275	284		184	193		257	257		206	218		308	318		206	209		298	298		169	172		191	194		163	166		290	293		186	186		246	246	Sh
SS3_19_5		208	211		000	000		184	184		257	266		206	206		000	000		206	212		298	301		169	169		194	194		163	175		281	293		186	186		246	246	NA
SS3_19_6		196	196		275	284		184	193		257	263		206	218		308	318		206	209		298	301		169	172		191	194		166	166		287	290		186	186		246	246	Sh
SS3_19_7		000	000		000	000		184	205		000	000		000	000		000	000		206	212		000	000		172	190		194	194		178	178		281	281		186	186		246	246	NA
SS3_19_9		211	211		000	000		000	000		257	257		194	194		000	000		209	209		000	000		169	181		194	197		166	166		284	284		186	186		246	246	Sh
SS4_01_1		196	196		275	287		184	184		257	260		198	202		308	308		206	209		000	000		169	181		194	194		166	181		287	290		183	186		246	255	Sb	ShSh
SS4_01_10		211	211		284	284		184	184		000	000		000	000		316	316		000	000		000	000		000	000		000	000		172	184		290	290		186	186		252	255	Sh
SS4_01_11		000	000		284	284		184	184		257	257		214	218		308	308		206	209		298	301		169	172		191	191		175	184		290	290		186	186		255	255	Sb
SS4_01_12		196	196		281	281		184	184		260	269		202	202		316	316		209	212		301	301		169	193		182	182		166	166		000	000		186	192		246	246	Sh
SS4_01_13		196	208		278	290		184	184		254	257		202	226		308	316		206	209		301	304		169	190		194	194		000	000		281	284		186	186		246	246	Sh
SS4_01_3		196	196		275	275		184	184		257	263		194	206		308	308		209	212		298	301		169	181		197	197		172	175		275	278		186	186		246	246	Sb	SbSh
SS4_01_5		196	211		281	299		184	184		257	260		210	214		308	308		203	209		301	301		169	184		000	000		175	175		284	284		183	186		246	246	Sh
SS4_01_8		196	196		275	275		184	184		257	263		000	000		308	308		209	212		301	301		169	181		000	000		172	172		278	278		186	186		246	246	Sb
SS4_02_1		196	211		275	281		184	184		257	260		214	214		308	308		206	209		301	301		172	184		000	000		175	175		290	290		186	186		246	252	Sb
SS4_02_11		208	208		281	293		184	187		257	257		206	206		308	308		209	209		298	307		169	181		000	000		172	172		281	281		186	186		246	246	Sh
SS4_02_12		196	196		281	290		184	184		257	260		206	218		308	318		206	206		298	298		169	184		000	000		190	190		287	287		186	186		246	246	Sb
SS4_02_13		211	211		275	287		184	184		257	263		186	202		308	316		203	209		298	298		172	190		000	000		175	175		281	290		183	183		246	246	Sb
SS4_02_15		211	211		281	287		184	184		000	000		202	226		308	308		209	209		298	298		169	181		194	212		175	175		000	000		195	195		246	264	Sb
SS4_02_2		196	211		275	281		184	184		257	260		214	214		308	308		209	209		301	301		172	184		191	191		172	175		290	290		186	186		246	252	Sh	ShSh
SS4_02_5		196	211		275	281		184	184		257	257		202	218		308	318		209	209		301	301		169	193		197	197		172	178		290	290		183	186		246	246	NA
SS4_02_8		196	196		275	275		184	184		260	260		000	000		308	316		209	209		298	298		000	000		194	197		000	000		275	275		186	186		246	252	Sh
SS4_02_9		196	196		000	000		184	184		257	260		000	000		308	316		209	209		298	301		169	169		194	194		000	000		000	000		183	186		246	255	Sh
SS4_03_11		211	211		287	299		184	184		260	260		202	218		308	308		206	206		301	301		172	193		191	191		181	181		269	269		186	186		246	246	Sb
SS4_03_2		196	211		293	293		184	184		254	260		202	202		308	308		209	212		301	301		169	190		197	197		175	175		275	293		186	186		246	246	Sb	ShSh
SS4_03_3		196	196		278	278		184	193		257	257		202	226		308	308		206	206		298	298		169	169		194	194		175	175		284	284		186	186		246	255	Sh
SS4_03_7		196	211		281	290		184	184		257	263		190	218		308	308		206	209		304	304		169	169		191	191		172	175		275	290		186	186		246	246	Sb
SS4_03_9		196	211		293	299		184	184		260	263		186	186		308	308		206	212		298	301		181	184		000	000		169	172		284	290		183	186		246	255	Sb
SS4_04_10		196	196		275	293		184	184		257	260		218	222		308	316		209	209		301	301		169	169		194	194		187	190		281	281		186	186		246	246	NA
SS4_04_11		196	223		284	284		184	184		257	260		000	000		308	308		206	206		298	298		000	000		000	000		000	000		284	284		186	186		000	000	Sb
SS4_04_12		211	211		284	293		184	193		257	257		202	214		308	308		206	216		298	301		187	190		194	194		175	175		290	290		186	186		246	255	NA
SS4_04_13		196	208		281	302		184	184		263	263		214	218		000	000		209	209		298	301		169	172		191	191		175	190		284	287		186	186		246	246	Sb
SS4_04_15		196	196		275	275		184	184		257	257		194	206		308	308		206	209		298	301		169	190		000	000		166	172		284	284		186	198		246	252	Sh
SS4_04_3		211	211		290	296		184	184		257	260		202	218		308	318		209	209		298	301		169	169		194	194		175	181		275	275		186	186		246	246	Sh
SS4_04_4		000	000		281	287		184	184		260	263		214	218		308	316		209	209		298	307		169	190		191	194		172	175		000	000		183	186		246	252	Sb
SS4_04_8		196	196		000	000		184	184		260	269		202	202		000	000		209	209		000	000		169	193		000	000		166	166		275	275		183	192		246	246	Sh
SS4_04_9		196	196		281	302		184	184		257	263		000	000		000	000		209	209		298	301		169	169		000	000		175	181		284	284		186	186		246	246	NA
SS4_05_1		196	196		281	290		184	184		254	257		202	218		308	316		206	212		298	298		169	190		194	194		175	193		284	284		186	186		246	246	Sb
SS4_05_10		196	208		000	000		184	184		257	260		000	000		308	308		206	209		298	304		169	181		194	194		000	000		270	275		186	186		246	252	NA
SS4_05_11		211	211		281	302		184	184		257	269		194	202		000	000		209	212		298	298		169	181		197	197		175	178		290	290		186	186		246	246	Sb
SS4_05_12		196	211		290	308		184	184		260	263		000	000		308	316		209	212		298	304		169	190		194	194		000	000		275	281		186	186		246	246	Sh
SS4_05_13		196	196		281	281		184	184		257	269		000	000		312	316		209	212		298	298		169	181		194	197		166	166		284	284		186	186		246	246	Sh
SS4_05_14		196	211		281	290		184	184		000	000		000	000		308	316		000	000		298	298		169	169		197	197		175	181		281	281		186	186		246	246	Sb
SS4_05_15		211	211		287	296		184	184		257	260		194	230		308	308		209	209		298	298		169	181		191	194		169	172		284	284		186	186		246	252	NA
SS4_05_2		196	208		275	281		184	184		257	257		190	218		308	308		206	206		298	301		169	190		194	194		184	184		275	275		183	183		246	246	Sh
SS4_05_3		211	211		290	299		184	184		257	260		218	218		308	312		206	212		298	298		181	184		191	194		166	166		284	287		186	186		246	252	NA
SS4_05_4		196	211		000	000		184	184		260	269		202	218		308	316		209	209		298	301		169	169		182	194		166	172		275	290		186	192		246	246	NA
SS4_05_5		211	211		275	284		184	184		260	260		202	202		308	316		209	209		298	298		169	169		194	194		175	175		287	290		186	186		246	255	Sh
SS4_05_6		196	214		290	296		184	184		000	000		000	000		308	318		203	206		298	298		000	000		191	191		000	000		284	284		183	186		246	252	NA
SS4_05_7		196	211		275	281		184	184		257	263		214	218		308	308		206	209		301	301		169	169		191	194		175	175		000	000		186	186		246	264	NA
SS4_05_9		196	211		293	299		184	184		257	263		000	000		308	308		000	000		301	301		000	000		194	194		000	000		000	000		183	186		000	000	NA
SS4_06_10		000	000		000	000		184	184		257	260		194	230		308	308		209	209		000	000		184	193		191	197		000	000		275	287		186	186		246	255	Sb
SS4_06_11		000	000		000	000		184	184		257	260		194	230		308	308		209	209		000	000		169	169		000	000		175	175		275	275		186	186		000	000	Sb
SS4_06_12		211	211		000	000		184	184		260	263		000	000		308	308		206	212		298	298		000	000		194	194		178	187		275	290		186	186		246	246	Sb
SS4_06_14		211	211		293	299		184	184		257	260		190	206		316	318		209	216		301	301		169	181		191	197		181	181		284	290		186	186		246	252	NA
SS4_06_15		196	211		284	308		184	184		257	257		206	210		310	310		206	206		000	000		000	000		000	000		169	169		269	269		000	000		000	000	NA
SS4_06_16		196	196		284	287		184	184		257	257		000	000		308	308		000	000		298	298		169	181		194	194		000	000		000	000		186	186		246	246	Sh
SS4_06_17		211	223		284	302		184	184		257	260		194	194		308	308		209	209		000	000		187	193		194	194		163	178		269	269		000	000		252	264	NA
SS4_06_3		000	000		000	000		184	184		257	260		000	000		308	316		206	209		298	301		181	184		194	194		175	181		000	000		186	186		246	246	Sb
SS4_06_5		211	211		299	299		184	184		254	257		000	000		308	308		206	206		298	304		169	169		194	194		172	175		275	275		186	186		246	246	NA
SS4_06_6		211	211		000	000		184	184		260	260		214	214		308	308		206	212		298	298		190	193		000	000		163	175		284	284		183	183		246	246	NA
SS4_06_7		196	211		290	299		184	184		254	257		218	230		308	316		206	209		298	304		169	169		194	194		172	175		281	281		186	186		246	246	NA
SS4_06_9		196	211		281	287		184	184		257	257		226	226		308	308		000	000		301	301		000	000		000	000		178	178		284	284		186	186		000	000	Sh
SS4_13_10		196	211		281	299		184	184		257	260		210	210		308	312		203	209		301	301		169	184		194	194		175	175		284	284		183	186		246	246	NA
SS4_13_12		196	208		284	287		184	184		257	257		194	194		308	308		206	219		298	298		000	000		194	194		175	193		275	287		186	186		246	255	NA
SS4_13_14		196	211		281	293		184	184		263	266		186	202		308	308		206	206		298	304		169	184		197	197		175	187		281	284		186	186		246	246	NA
SS4_13_15		211	211		293	299		184	184		257	260		202	218		308	308		206	209		298	301		169	184		197	197		172	175		278	278		186	186		246	255	NA
SS4_13_16		000	000		000	000		184	184		000	000		218	218		308	308		206	206		000	000		000	000		194	194		193	193		284	287		186	186		246	246	NA
SS4_13_6		196	196		281	287		184	184		257	263		202	206		308	316		209	209		298	298		169	184		194	194		000	000		000	000		186	186		246	252	NA
SS4_13_8		196	211		275	287		184	184		260	260		202	222		308	308		209	209		301	301		169	169		197	197		000	000		275	293		186	186		246	246	NA
SS4_13_8		211	211		293	299		184	184		257	260		202	218		308	308		206	209		298	298		169	184		194	194		175	175		000	000		186	186		246	255	NA
SS4_14_2		196	208		278	290		184	184		254	257		202	226		308	316		206	209		301	304		169	190		191	191		175	175		281	284		186	186		246	246	NA
SS4_14_4		196	211		275	275		184	184		260	260		000	000		308	316		206	209		298	304		169	169		194	194		175	178		275	287		183	186		246	246	NA
SS4_14_6		196	211		287	287		184	184		257	260		194	194		308	316		209	209		298	298		169	169		194	197		000	000		000	000		186	186		252	255	NA
SS4_16_8		196	211		296	299		184	184		260	260		186	202		308	318		209	209		298	301		169	169		194	194		175	181		275	275		186	186		246	246	NA
SS4_17_1		211	211		296	299		184	184		260	260		202	218		308	318		206	209		298	301		169	169		194	194		175	175		284	284		186	186		246	246	NA
SS4_17_10		211	211		000	000		184	184		260	260		218	218		308	316		209	209		298	298		169	169		194	194		178	178		269	290		186	186		246	255	NA
SS4_17_12		196	211		000	000		184	184		000	000		000	000		308	308		000	000		298	298		000	000		194	194		000	000		284	290		183	186		246	252	NA
SS4_17_4		196	196		281	293		184	184		257	257		194	202		308	308		209	212		298	298		169	181		197	197		166	166		290	290		186	186		246	246	NA
SS4_17_5		196	196		281	287		184	184		257	260		206	226		308	318		206	209		301	301		184	187		191	194		178	178		284	284		000	000		246	255	NA
SS4_17_7		211	211		290	290		184	184		263	266		186	210		308	308		206	206		301	304		169	196		194	194		169	169		275	287		186	186		246	255	NA
SS4_17_9		211	214		296	302		184	184		254	260		206	226		308	308		209	209		000	000		169	169		194	194		175	175		281	284		183	183		246	246	NA
SS5_17_1		196	196		287	293		184	184		257	260		186	230		316	316		209	209		301	301		187	190		191	191		175	175		281	281		186	186		246	246	Sb
SS5_17_10		196	217		284	284		184	184		257	263		186	194		308	308		206	206		0	0		169	169		0	0		166	169		269	269		0	0		264	264	Sb
SS5_17_13		0	0		284	290		184	184		257	263		0	0		308	308		206	209		298	298		169	184		194	197		0	0		277	277		183	186		0	0	Sb
SS5_17_15		196	208		284	290		184	184		257	263		0	0		308	308		206	209		298	298		0	0		191	194		0	0		0	0		183	186		0	0	Sb
SS5_17_5		196	211		275	287		184	184		260	269		202	218		308	316		203	209		298	301		172	190		194	194		172	175		278	284		186	186		246	246	Sb
SS5_17_8		196	211		275	287		184	184		260	269		202	218		308	316		203	209		298	301		172	190		194	194		172	175		281	281		186	186		246	246	Sb
SS5_18_15		211	211		281	287		184	184		263	266		194	210		308	308		206	206		304	304		169	169		0	0		169	181		284	287		186	186		246	255	Sb
SS5_18_2		220	223		275	275		184	184		260	260		206	206		308	308		209	209		301	301		169	184		197	197		163	169		278	284		186	186		255	261	Sb
SS5_18_3		196	220		275	284		184	184		0	0		0	0		308	308		209	212		298	301		0	0		194	194		0	0		0	0		183	186		0	0	Sb
SS5_19_14		0	0		0	0		184	184		260	260		0	0		308	308		209	209		301	304		0	0		191	194		172	172		0	0		186	186		246	246	Sb
SS5_19_2		211	211		281	287		184	184		257	260		186	186		308	308		206	206		298	298		169	196		0	0		169	169		275	284		186	186		246	246	Sb
SS5_19_3		211	211		275	275		184	184		257	260		194	194		308	308		206	209		298	301		187	187		191	200		166	169		0	0		186	186		246	255	Sb
SS5_19_4		0	0		275	275		184	184		257	257		202	226		308	310		203	203		298	301		169	181		0	0		0	0		284	284		186	186		255	255	Sb
SS5_19_8		196	196		293	341		184	193		257	260		202	226		316	316		206	209		298	301		169	169		191	194		175	175		284	284		183	186		246	255	Sb
SS5_20_2		196	196		275	290		184	184		257	260		218	218		308	308		209	209		301	307		169	190		0	0		193	193		296	296		198	222		246	264	Sb
SS5_20_3		211	211		290	299		184	184		0	0		202	202		308	308		206	209		0	0		169	169		0	0		0	0		290	290		183	186		0	0	NA
SS6_01_5		211	211		293	299		184	184		260	263		202	214		308	308		206	219		301	301		169	181		194	194		181	181		290	290		183	186		246	264	Sb
SS6_01_6		196	211		275	287		184	184		260	263		0	0		308	308		209	209		298	301		0	0		194	194		166	175		290	290		186	186		246	255	Sb
SS6_01_8		196	196		0	0		184	184		257	260		0	0		0	0		209	209		298	301		0	0		0	0		172	175		0	0		183	186		246	246	Sb
SS6_02_1		211	214		299	299		184	184		257	257		202	214		310	310		206	206		304	304		169	172		194	194		172	175		281	284		186	186		246	246	Sb
SS6_02_11		196	214		275	299		184	184		257	260		0	0		308	308		206	209		301	304		0	0		191	194		0	0		0	0		186	186		246	246	Sb
SS6_02_12		196	211		0	0		184	184		257	260		0	0		0	0		206	209		301	304		169	169		182	182		172	175		278	284		183	186		246	246	Sb
SS6_02_3		196	196		275	287		184	184		260	263		202	218		308	308		209	209		298	301		169	190		194	194		175	175		0	0		186	186		246	246	Sb
SS6_03_11		196	196		0	0		184	184		0	0		202	230		0	0		203	203		0	0		169	169		0	0		166	166		281	293		186	186		246	246	Sb
SS6_03_15		196	196		281	299		184	184		0	0		0	0		308	316		209	209		298	304		169	190		194	197		166	190		0	0		186	186		246	246	Sb
SS6_03_2		211	214		0	0		184	184		257	257		210	218		0	0		206	206		298	298		169	172		194	194		175	181		281	284		186	186		246	246	Sb	SbSh
SS6_03_4		211	211		275	284		184	184		257	260		0	0		308	308		209	209		301	301		0	0		194	197		166	175		0	0		186	186		0	0	Sb
SS6_04_1		000	000		000	000		000	000		000	000		000	000		000	000		000	000		000	000		000	000		000	000		000	000		000	000		000	000		000	000	NA
SS6_04_10		196	196		0	0		184	184		0	0		0	0		308	316		206	212		0	0		169	169		191	194		0	0		281	284		186	186		246	246	Sb
SS6_04_3		211	211		275	287		184	184		269	269		202	218		308	316		203	209		298	301		169	169		194	194		166	166		0	0		183	186		246	246	Sb
SS6_04_7		196	211		0	0		184	184		257	260		0	0		0	0		206	209		298	304		0	0		191	191		0	0		284	287		186	186		246	246	Sb
SS6_04_8		196	196		281	281		184	184		254	260		0	0		308	316		0	0		0	0		169	169		194	194		0	0		284	284		186	186		246	252	Sb
SS6_05_10		196	196		0	0		184	184		257	257		186	206		308	308		206	209		301	301		172	184		194	194		175	187		0	0		186	186		246	246	Sb
SS6_05_3		211	211		0	0		184	184		257	260		210	210		0	0		209	212		0	0		169	169		191	194		166	181		290	290		186	186		246	246	Sb	SbSh
SS6_05_8		196	196		275	275		184	184		257	260		202	222		308	310		209	209		298	298		169	169		191	197		172	175		281	281		186	186		246	255	Sb
SS6_06_1		196	196		0	0		184	187		0	0		206	206		0	0		0	0		0	0		193	199		0	0		166	169		269	269		186	186		261	264	Sb
SS6_06_10		208	211		293	293		184	184		263	263		218	218		308	308		203	206		301	301		169	187		191	191		187	190		0	0		186	198		255	255	Sb
SS6_06_3		196	211		275	296		184	184		260	263		194	218		316	316		209	212		298	298		169	184		194	194		178	187		275	275		186	186		246	246	Sb
SS6_06_7		208	211		0	0		184	184		257	263		194	206		0	0		206	209		0	0		169	187		191	194		178	190		275	275		183	186		0	0	Sb
SS6_06_9		208	214		281	287		184	184		254	257		206	218		0	0		209	209		301	301		169	184		182	194		0	0		278	281		183	186		246	246	Sb
SS6_07_1		208	208		275	275		184	184		257	257		206	206		0	0		209	209		0	0		169	169		191	197		175	175		275	284		186	186		246	246	Sb
SS6_07_11		196	196		287	308		184	184		257	260		206	214		308	308		206	206		298	298		169	169		194	194		178	178		281	284		186	198		246	246	Sb
SS6_07_15		211	211		0	0		184	184		0	0		0	0		308	308		209	209		298	301		169	169		0	0		166	175		0	0		186	186		0	0	Sb
SS6_07_4		196	196		284	293		184	184		257	263		0	0		308	316		209	212		298	301		0	0		0	0		0	0		0	0		183	186		0	0	Sb
SS6_08_1		211	211		275	287		184	184		0	0		202	218		308	316		203	209		298	301		169	172		194	194		166	166		284	296		183	186		246	246	Sb
SS6_08_15		196	196		281	287		184	184		257	257		202	218		308	308		206	209		298	298		193	205		194	194		163	169		269	269		186	186		252	264	Sb
SS6_08_3		211	214		287	302		184	184		260	260		218	222		316	316		206	212		298	301		181	190		191	194		178	181		284	284		186	186		246	252	Sb
SS6_09_12		196	196		278	308		184	184		257	260		214	226		308	316		206	209		0	0		169	169		194	194		172	175		281	284		186	186		246	246	Sb
SS6_09_5		196	199		0	0		184	184		257	260		0	0		308	308		0	0		298	301		169	187		191	191		0	0		0	0		183	186		246	255	Sb
SS6_10_14		196	196		275	281		184	184		257	263		218	218		308	308		209	209		301	301		169	184		191	194		0	0		278	278		186	198		0	0	Sb
SS6_10_2		196	196		287	290		184	184		257	260		0	0		308	316		206	209		301	301		0	0		194	194		172	184		0	0		186	186		0	0	Sb
SS6_10_6		0	0		275	284		184	205		257	263		194	206		308	308		0	0		301	301		0	0		0	0		166	169		275	278		201	201		255	264	Sb
SS6_11_10		208	208		287	293		184	184		257	260		218	226		308	308		206	209		301	301		169	190		191	191		175	175		284	290		183	186		246	246	Sb
SS6_11_11		196	199		284	296		184	184		257	260		206	214		308	318		209	209		301	301		169	190		194	194		169	181		0	0		186	186		246	255	Sb
SS6_11_15		183	211		284	284		184	184		260	260		202	214		308	316		206	209		298	298		169	172		0	0		0	0		0	0		0	0		246	246	Sb
SS6_11_2		220	223		275	275		184	184		260	260		206	206		308	308		209	209		301	301		169	184		194	197		163	169		278	284		186	186		255	255	Sb
SS6_11_3		196	211		0	0		184	184		0	0		0	0		308	308		0	0		298	298		169	169		194	194		0	0		278	278		186	186		246	255	Sb
SS6_11_4		196	223		275	275		184	184		257	260		0	0		308	308		209	209		298	298		169	169		194	194		0	0		0	0		183	186		0	0	Sb
SS6_12_4		196	196		284	296		184	184		260	260		194	218		308	308		206	209		301	301		169	190		194	194		166	172		275	287		186	186		246	255	Sb
SS7_01_10		196	196		000	000		184	184		257	257		194	206		000	000		206	212		000	000		169	169		194	194		163	166		284	284		000	000		252	252	Sb
SS7_01_11		196	196		275	287		184	184		257	263		190	194		308	308		203	209		301	301		184	196		194	194		166	178		275	284		186	198		255	264	Sb
SS7_01_14		196	196		275	275		184	184		257	269		206	206		000	000		212	212		298	298		169	190		197	197		166	178		000	000		198	198		252	264	Sb
SS7_01_15		196	196		275	284		184	184		260	260		194	206		308	308		206	209		298	298		169	169		194	194		163	169		275	278		183	186		255	255	Sb
SS7_01_2		196	223		275	275		184	184		257	257		194	194		308	308		209	209		000	000		184	187		194	194		163	178		278	278		189	201		252	264	Sb
SS7_01_6		196	220		287	287		184	184		257	260		190	194		308	308		203	212		000	000		199	208		194	194		163	169		275	284		000	000		255	264	Sb
SS7_01_7		217	223		275	284		184	184		257	257		186	206		308	308		203	209		298	298		184	208		194	194		163	163		269	302		198	198		252	252	Sb
SS7_01_9		196	196		284	290		184	184		257	257		186	206		308	308		206	206		000	000		184	187		194	194		169	169		284	287		189	201		261	261	Sb
SS7_02_1		249	252		275	281		184	184		257	257		194	210		308	308		206	206		301	301		000	000		194	194		169	178		278	284		186	186		255	264	Sb	SbSb
SS7_02_10		220	220		275	284		184	184		257	257		186	194		308	308		206	209		000	000		169	169		194	194		000	000		000	000		000	000		000	000	Sb
SS7_02_3		196	196		275	284		184	184		260	263		194	206		308	308		206	206		298	298		169	187		194	194		000	000		000	000		186	186		252	261	Sb
SS7_02_4		196	196		281	284		184	184		257	257		190	206		308	308		206	209		298	298		190	199		194	194		178	178		269	269		186	186		252	264	Sb
SS7_02_7		196	196		281	284		184	184		257	257		194	218		000	000		206	209		301	301		184	190		194	194		169	178		000	000		186	186		000	000	Sb
SS7_03_1		196	220		275	275		184	184		257	263		194	194		308	308		209	209		301	301		199	208		194	194		166	169		275	275		198	198		252	252	Sb
SS7_03_12		220	220		284	284		184	193		257	263		186	206		308	308		209	209		000	000		169	184		194	194		169	178		000	000		183	183		000	000	Sb
SS7_03_14		196	196		275	284		184	184		257	263		186	190		308	308		206	212		000	000		169	169		194	194		169	178		269	284		201	201		261	261	Sb
SS7_03_15		196	196		275	284		184	184		257	257		206	206		308	308		206	209		000	000		172	184		194	194		163	169		269	269		183	183		252	264	Sb
SS7_03_3		196	196		275	275		184	184		257	257		206	214		308	308		209	209		301	301		187	190		194	194		169	178		269	269		186	186		255	264	Sb
SS7_03_5		196	220		296	296		184	184		257	263		194	194		308	308		206	206		298	298		184	190		194	197		000	000		269	284		198	201		252	252	Sb
SS7_03_8		196	196		284	290		184	184		257	257		194	206		308	308		209	209		301	301		000	000		194	194		166	169		000	000		186	186		000	000	Sb
SS7_03_9		220	220		284	293		184	184		257	257		206	206		308	308		209	209		298	298		184	199		194	194		172	178		269	269		183	183		264	264	Sb
SS7_04_13		196	223		275	284		184	193		263	263		206	206		308	308		209	212		000	000		169	169		000	000		000	000		000	000		186	186		252	264	Sb
SS7_04_14		223	223		275	281		184	193		263	263		186	206		308	308		212	212		298	298		169	193		194	194		166	169		275	284		186	186		252	264	Sb
SS7_04_15		196	220		275	287		184	184		257	260		190	194		308	308		206	212		000	000		184	199		194	194		163	169		284	284		000	000		255	264	Sb
SS7_04_2		196	196		275	281		184	184		257	263		194	194		308	308		209	209		307	307		187	199		194	194		166	169		278	284		201	201		252	252	Sb
SS7_04_7		196	196		000	000		184	184		257	257		000	000		308	308		209	212		298	298		000	000		194	194		000	000		000	000		186	186		000	000	Sb
SS7_04_8		196	196		284	302		184	184		257	257		194	194		308	308		206	209		301	301		000	000		194	194		166	169		269	269		183	186		264	264	Sb
SS7_05_12		217	217		275	275		184	184		263	263		190	190		308	308		212	212		000	000		205	205		194	194		000	000		000	000		000	000		264	264	Sb
SS7_05_13		196	196		275	284		184	193		257	257		000	000		308	308		000	000		301	301		000	000		000	000		166	169		275	275		183	186		264	264	NA
SS7_05_15		223	223		284	293		184	184		260	260		190	206		308	308		206	209		298	298		169	184		194	194		000	000		284	284		186	186		252	255	Sb
SS7_05_3		196	223		275	284		184	184		257	257		194	194		308	308		203	203		000	000		184	193		194	194		163	169		269	269		186	186		264	264	Sb
SS7_05_6		220	220		000	000		184	193		257	257		000	000		000	000		209	212		000	000		169	193		194	197		166	178		269	275		201	201		255	264	Sb
SS7_05_8		217	223		284	287		184	184		263	263		194	206		308	308		206	206		301	301		187	199		194	194		163	169		269	287		000	000		261	264	Sb
SS7_06_1		220	220		287	287		184	184		257	263		190	194		308	308		203	212		000	000		184	184		194	194		163	178		284	284		000	000		261	264	Sb	SbSb
SS7_06_10		196	217		284	284		184	184		257	257		206	206		308	308		206	209		301	301		169	187		194	197		163	169		278	299		000	000		255	264	Sb
SS7_06_11		196	217		281	302		184	184		257	257		194	194		308	308		209	209		301	301		000	000		000	000		000	000		000	000		000	000		000	000	Sb
SS7_06_12		223	243		275	275		184	184		257	257		186	206		308	308		209	212		298	298		184	184		194	194		166	169		269	269		000	000		255	255	Sb
SS7_06_13		196	196		275	284		184	184		263	263		000	000		308	308		203	209		000	000		000	000		000	000		178	178		275	275		186	186		264	264	Sb
SS7_06_14		196	196		000	000		184	184		257	257		190	194		000	000		000	000		000	000		184	184		194	194		163	169		284	284		195	195		264	264	Sb
SS7_06_16		196	217		275	284		184	184		257	263		194	206		308	308		206	206		298	298		169	169		194	194		169	178		275	278		183	183		255	264	Sb
SS7_06_17		196	196		287	287		184	184		257	263		190	194		308	308		206	212		000	000		199	208		194	194		166	178		284	284		195	198		264	264	NA
SS7_06_2		196	196		284	287		184	184		257	260		190	194		308	308		206	209		301	301		184	193		194	194		163	163		269	269		183	183		255	264	Sb
SS7_06_3		217	217		302	302		184	193		263	269		186	210		308	308		206	206		298	298		169	193		194	194		169	187		284	284		186	186		264	264	Sb
SS7_06_4		223	223		284	287		184	184		257	263		186	190		308	308		206	206		301	301		169	184		194	194		163	178		269	278		186	201		264	264	Sb
SS7_06_5		000	000		000	000		184	184		257	260		000	000		308	308		206	212		000	000		169	190		194	194		169	178		269	278		186	186		252	255	NA
SS7_06_6		196	220		287	287		184	184		257	263		190	194		308	308		206	209		000	000		184	199		000	000		169	169		275	275		186	186		255	264	NA
SS7_06_7		217	217		275	293		184	184		257	260		194	210		308	308		209	209		301	301		169	193		000	000		169	178		299	299		186	186		252	255	Sb
SS7_06_8		196	196		275	275		184	184		257	263		194	206		308	308		206	209		301	301		169	199		194	194		163	178		275	278		000	000		255	255	Sb
SS7_06_9		196	196		281	284		184	184		260	263		206	206		308	308		209	209		301	301		184	184		000	000		000	000		278	284		186	186		261	261	NA
SS7_07_10		196	217		275	302		184	193		257	257		194	206		308	308		209	209		000	000		169	193		194	194		166	169		269	269		000	000		264	264	Sb
SS7_07_11		196	196		284	296		184	184		257	263		186	206		000	000		206	206		298	298		187	190		194	194		166	169		269	269		186	186		252	261	Sb
SS7_07_12		196	196		284	284		184	193		257	257		000	000		308	308		206	206		000	000		169	187		194	197		163	166		269	299		183	183		252	255	Sb
SS7_07_13		196	196		284	284		184	184		257	257		194	206		308	308		209	209		298	298		169	193		194	194		166	169		269	284		189	189		252	264	Sb
SS7_07_14		196	220		296	296		184	184		257	257		194	206		000	000		209	209		298	298		184	190		194	194		166	169		269	284		198	201		252	252	Sb
SS7_07_2		196	196		275	284		184	193		257	263		194	206		308	308		000	000		000	000		169	190		194	197		166	178		275	284		186	186		252	264	Sb
SS7_07_5		196	196		296	296		184	184		263	263		194	210		308	308		206	206		298	298		169	190		194	194		166	178		269	269		198	198		252	264	Sb
SS7_07_6		196	196		275	275		184	184		260	260		194	194		000	000		206	209		298	298		169	193		000	000		169	178		269	287		186	186		252	252	Sb
SS7_08_10		196	196		275	284		193	193		257	257		194	206		000	000		209	209		000	000		169	199		194	194		166	169		269	269		201	201		264	264	Sb
SS7_08_2		196	220		284	302		184	184		257	257		000	000		000	000		206	212		298	298		187	190		194	194		166	178		000	000		186	186		252	252	Sb
SS7_08_6		196	196		275	281		184	184		260	260		194	194		308	308		206	209		000	000		193	202		197	197		169	178		000	000		186	186		000	000	Sb
SS7_09_11		196	220		290	302		184	184		263	266		206	210		308	308		209	209		301	301		169	184		194	194		166	169		284	287		000	000		252	261	Sb
SS7_09_13		196	196		275	275		184	184		257	269		206	210		308	308		206	216		000	000		169	169		194	197		166	178		269	269		000	000		252	264	Sb
SS7_09_2		196	220		296	296		184	193		257	263		206	206		000	000		209	209		000	000		169	190		197	197		166	166		269	269		000	000		252	252	Sb
SS7_09_4		220	223		000	000		184	184		260	263		206	206		308	308		209	209		301	301		184	184		000	000		163	169		278	284		201	204		261	264	Sb
SS7_09_6		196	217		281	284		184	184		257	263		194	194		308	308		206	206		301	301		187	187		194	194		163	169		269	287		000	000		252	264	Sb
SS7_10_13		196	217		000	000		184	193		257	257		000	000		308	308		209	209		000	000		184	193		194	194		000	000		000	000		186	186		252	264	Sb
SS7_10_14		000	000		000	000		184	184		257	257		000	000		000	000		206	209		000	000		184	184		000	000		169	178		287	287		186	186		261	264	Sb
SS7_10_3		220	220		296	350		184	184		257	263		206	206		308	308		209	212		298	298		169	190		194	194		166	178		269	284		198	201		252	261	Sb
SS7_11_10		196	196		284	287		184	184		257	263		190	194		308	308		206	209		000	000		184	208		194	194		166	178		275	275		186	186		255	264	Sb
SS7_11_2		196	196		000	000		184	184		260	260		194	206		000	000		206	206		000	000		169	169		194	194		169	169		269	278		000	000		255	255	Sb
SS7_11_5		196	196		275	275		184	193		257	263		206	206		000	000		209	212		298	298		169	190		197	197		166	178		269	269		201	201		252	252	Sb
SS7_11_7		196	196		275	275		193	193		257	257		186	190		308	308		206	209		000	000		169	202		194	194		166	169		269	275		186	186		264	264	Sb
SS7_11_9		000	000		000	000		184	184		000	000		210	210		000	000		206	206		000	000		190	199		194	194		169	181		269	284		195	204		255	264	Sb
SS7_12_15		196	196		284	287		184	193		257	263		000	000		308	308		206	209		298	298		000	000		194	194		000	000		000	000		186	186		000	000	NA
SS7_12_16		196	217		281	284		184	184		257	263		206	218		308	308		206	206		301	301		184	187		000	000		163	169		269	287		186	186		261	264	Sb
SS7_12_7		220	243		275	284		184	184		257	266		000	000		308	308		209	209		301	301		169	184		000	000		000	000		000	000		186	186		255	264	Sb
SS7_12_9		226	243		281	284		184	193		257	257		194	210		308	308		200	209		000	000		187	187		194	194		000	000		000	000		186	186		252	264	Sb
SS8_01_13		000	000		275	275		184	184		257	260		194	206		308	308		206	209		299	299		169	184		194	194		166	169		000	000		186	186		000	000	Sb
SS8_01_5		196	196		281	284		184	184		257	263		206	218		308	308		206	209		000	000		187	187		194	194		163	169		269	287		000	000		264	264	Sb
SS8_01_7		196	196		284	296		184	193		263	263		194	194		308	308		209	212		299	299		184	190		194	197		166	166		269	284		201	201		252	252	Sb
SS8_01_8		217	217		281	284		184	184		257	257		194	206		308	308		206	209		301	301		184	184		194	194		169	178		269	269		186	186		255	264	Sb
SS8_02_1		217	217		275	275		184	184		257	257		186	194		308	308		209	209		000	000		169	193		194	194		169	178		269	278		189	201		252	264	Sb
SS8_02_11		000	000		275	284		184	184		257	257		194	194		308	308		206	209		000	000		193	193		194	194		169	178		269	278		189	201		252	264	Sb
SS8_02_8		196	196		275	302		184	184		257	263		194	206		308	308		206	209		000	000		169	184		197	197		163	178		269	269		198	201		260	260	Sb
SS8_02_9		196	217		293	293		184	184		257	260		186	194		308	308		209	212		299	301		169	184		194	194		163	169		269	284		186	201		252	264	Sb
SS8_03_10		217	217		284	302		184	184		257	269		194	206		308	308		209	216		000	000		187	187		000	000		163	169		281	287		198	201		264	264	Sb
SS8_03_11		217	217		284	302		184	184		260	260		194	206		308	308		206	206		299	299		169	190		000	000		169	169		275	278		183	183		255	264	Sb
SS8_03_12		220	220		275	287		184	193		257	257		190	194		308	308		209	209		301	301		184	193		194	194		163	178		269	269		186	186		264	264	Sb
SS8_03_13		196	196		284	284		184	184		257	263		194	206		308	308		206	209		000	000		187	190		000	000		169	184		269	269		198	198		255	264	Sb
SS8_03_14		196	217		275	281		184	184		260	260		194	194		308	308		209	209		301	301		169	193		197	197		169	178		269	278		186	186		252	261	Sb
SS8_03_4		208	217		281	287		184	184		257	257		186	194		308	308		209	209		299	301		169	187		194	194		169	169		269	284		186	186		264	264	Sb
SS8_03_5		208	208		287	287		184	184		257	260		186	194		308	308		209	212		299	301		184	187		000	000		169	178		269	284		195	195		264	264	Sb
SS8_03_8		196	196		281	284		184	184		257	260		194	210		308	308		206	209		299	299		190	190		000	000		166	169		269	269		000	000		255	264	Sb
SS8_04_1		196	196		284	287		184	184		257	263		194	194		308	308		206	209		301	301		169	190		194	194		000	000		269	275		183	186		000	000	Sb
SS8_04_11		217	217		281	281		184	184		257	263		194	194		308	308		209	212		301	301		184	193		194	194		169	178		269	269		186	186		264	267	Sb
SS8_04_14		196	196		275	284		184	184		257	260		194	206		308	308		206	209		000	000		000	000		194	194		000	000		269	278		183	183		000	000	Sb
SS8_04_15		217	217		281	287		184	184		257	269		206	210		308	308		206	209		299	299		000	000		194	194		169	178		269	269		186	186		252	264	Sb
SS8_04_7		196	255		275	302		184	193		257	257		194	194		000	000		206	206		000	000		169	187		194	194		166	169		269	275		186	186		261	264	Sb
SS8_04_9		243	243		281	281		184	193		257	257		194	210		308	308		209	209		301	301		187	187		194	194		169	178		269	284		186	186		252	264	Sb
SS8_05_1		217	223		284	287		184	184		257	257		186	190		308	308		209	212		301	301		169	184		000	000		169	169		269	278		186	186		261	264	Sb
SS8_05_2		196	196		275	284		184	184		257	257		194	194		308	308		206	209		000	000		184	187		194	194		163	169		269	278		186	186		252	264	Sb
SS8_05_4		196	196		275	275		184	184		257	269		194	194		308	308		206	212		299	299		169	190		194	194		166	169		269	269		000	000		252	261	Sb
SS8_07_1		196	196		275	302		184	184		257	257		186	194		308	308		206	209		000	000		169	187		194	194		166	169		269	275		183	186		261	264	Sb	SbSh
SS8_07_10		196	196		000	000		184	184		257	257		206	206		000	000		206	206		000	000		187	187		197	197		166	169		287	287		198	198		264	264	Sb
SS8_07_11		196	196		302	302		184	193		257	263		206	210		308	308		206	216		301	301		184	184		194	194		169	175		281	284		183	183		246	264	Sb
SS8_07_12		196	196		284	302		184	184		000	000		194	206		308	308		206	209		000	000		169	190		194	194		163	178		269	278		000	000		255	264	Sb
SS8_07_13		217	217		275	284		184	184		257	257		194	206		308	308		209	212		301	301		184	184		194	194		169	184		000	000		183	183		255	255	Sb
SS8_07_14		000	000		000	000		184	184		257	260		194	206		000	000		206	206		000	000		184	184		194	194		169	178		269	278		186	186		264	264	Sb
SS8_07_15		196	220		281	281		184	193		257	263		194	194		308	308		206	206		000	000		169	169		194	194		169	169		284	287		186	201		255	261	Sb
SS8_07_2		196	196		275	275		184	193		257	257		194	194		308	308		206	209		301	301		184	190		197	197		169	184		269	269		186	186		264	264	Sb
SS8_07_3		196	217		000	000		184	184		257	257		186	206		308	308		000	000		299	301		000	000		194	194		000	000		269	278		186	186		255	264	Sb
SS8_07_4		196	196		284	287		184	184		263	263		194	218		308	308		206	209		000	000		184	190		194	194		169	178		275	275		186	186		000	000	Sb
SS8_07_7		196	196		275	284		184	193		260	263		194	206		308	308		209	212		299	301		000	000		194	197		000	000		269	284		186	186		000	000	Sb
SS8_07_8		196	220		290	302		184	193		257	263		186	210		308	308		206	212		301	301		184	184		191	194		163	175		269	278		183	183		246	261	Sb
SS8_07_9		220	220		275	293		184	184		257	257		186	186		308	308		209	209		301	301		169	193		000	000		166	178		269	269		183	183		264	264	Sb
SS8_08_1		196	217		284	287		184	184		257	257		000	000		308	308		206	206		301	301		184	187		000	000		163	169		275	275		189	189		255	255	Sb
SS8_08_11		196	196		275	275		184	193		257	257		206	206		308	308		209	212		000	000		184	187		000	000		169	169		269	269		000	000		255	264	Sb
SS8_08_13		196	223		284	287		184	184		257	260		190	194		308	308		212	212		299	299		169	184		000	000		163	169		269	269		186	186		246	264	Sb
SS8_08_2		208	208		281	281		184	184		257	260		194	210		308	308		209	209		299	301		184	193		194	194		169	178		269	269		201	201		252	255	Sb
SS8_08_3		196	220		000	000		184	184		257	257		000	000		308	308		209	209		000	000		169	184		194	197		163	169		000	000		186	186		264	264	Sb
SS8_08_4		217	217		275	284		184	193		257	257		194	206		308	308		206	206		000	000		193	193		000	000		169	178		269	269		186	186		252	255	Sb
SS8_08_5		217	217		290	290		184	184		257	257		186	194		308	308		209	209		000	000		184	187		194	194		166	178		284	287		189	201		261	261	Sb
SS8_08_6		196	196		275	275		184	184		257	263		190	194		308	308		209	212		299	299		169	184		000	000		163	178		269	287		201	201		261	264	Sb
SS8_08_7		220	220		275	284		184	184		257	257		186	206		308	308		206	216		301	301		184	184		194	194		163	175		269	278		186	186		264	264	Sb
SS8_08_8		196	196		275	284		184	184		000	000		194	206		308	308		206	209		299	299		169	190		194	194		163	169		000	000		186	186		000	000	Sb
SS8_08_9		220	220		275	293		184	184		257	257		194	206		308	308		209	212		000	000		169	184		194	194		166	178		266	269		198	207		255	264	Sb
SS8_09_1		217	217		000	000		184	184		000	000		194	194		308	308		000	000		301	301		169	184		000	000		000	000		269	278		186	186		264	264	Sb
SS8_09_10		196	196		284	287		184	184		257	263		206	218		308	308		206	206		301	307		190	190		194	194		169	178		000	000		189	195		000	000	Sb
SS8_09_12		196	196		284	287		184	184		257	263		194	206		308	308		209	209		000	000		184	184		194	194		169	169		000	000		183	183		252	252	Sb
SS8_09_13		196	217		284	284		184	184		263	263		206	218		308	308		206	209		000	000		187	187		194	194		163	169		269	287		000	000		252	255	Sb
SS8_09_14		220	220		290	302		184	184		257	263		206	206		308	308		206	212		301	301		184	184		000	000		163	175		269	278		183	186		261	264	Sb
SS8_09_3		214	217		284	302		184	184		257	260		194	206		308	308		206	206		000	000		169	190		194	194		163	169		275	278		000	000		255	255	Sb
SS8_09_4		000	000		284	284		184	184		257	257		194	194		308	308		206	209		000	000		184	190		000	000		163	169		269	269		186	186		255	255	Sb
SS8_09_5		196	196		275	275		184	193		257	257		194	194		308	308		206	206		000	000		169	187		000	000		166	169		269	269		183	186		264	264	Sb
SS8_09_7		217	217		293	293		184	184		257	257		186	206		308	308		209	209		299	299		169	184		000	000		163	178		269	278		183	186		255	264	Sb
SS8_09_8		223	223		281	281		184	184		260	263		206	206		308	308		206	209		301	301		184	184		000	000		169	181		269	269		000	000		264	264	Sb
SS8_09_9		000	000		275	275		184	184		257	263		186	186		308	308		209	212		301	301		169	184		194	194		000	000		269	269		195	216		264	264	Sb
SS8_10_1		217	217		275	302		184	193		257	263		186	190		308	308		206	206		000	000		169	187		000	000		178	178		269	269		183	186		264	264	Sb
SS8_10_10		217	217		290	290		184	184		260	260		186	206		308	308		206	212		301	301		184	184		194	194		169	178		275	287		000	000		264	264	Sb
SS8_10_11		217	217		275	290		184	184		257	260		186	186		000	000		206	212		301	301		184	184		000	000		169	169		275	287		000	000		264	264	Sb
SS8_10_12		217	220		275	287		184	184		257	269		194	194		308	308		206	206		000	000		169	169		194	194		166	169		275	287		186	186		264	264	Sb
SS8_10_13		220	220		284	296		184	184		257	263		194	206		308	308		206	209		299	299		169	190		194	194		166	178		284	284		201	201		252	261	Sb
SS8_10_14		000	000		290	290		184	184		257	257		186	206		308	308		206	206		301	301		184	187		000	000		000	000		000	000		186	186		000	000	Sb
SS8_10_15		220	220		275	284		184	184		257	257		190	206		308	308		209	212		000	000		184	184		194	194		169	169		278	287		186	186		255	264	Sb
SS8_10_3		255	255		284	302		184	184		257	257		194	194		308	308		206	209		000	000		169	169		194	194		169	178		269	269		186	186		261	264	Sb
SS8_10_5		217	243		275	275		184	184		257	257		194	206		308	308		206	212		299	299		184	187		194	194		169	169		269	269		186	186		255	264	Sb
SS8_10_6		220	220		275	302		184	193		257	263		194	206		000	000		206	206		000	000		169	169		194	194		163	166		269	284		186	186		255	264	Sb
SS8_10_8		217	217		284	284		184	193		257	257		194	194		000	000		209	209		301	301		184	190		194	194		169	169		269	269		186	186		255	264	Sb
SS8_11_11		220	220		281	287		184	184		257	260		186	206		308	308		206	212		299	299		184	184		194	194		163	166		278	299		198	201		252	264	Sb
SS8_11_12		226	226		281	281		184	184		254	257		194	194		308	308		206	206		000	000		169	187		194	194		169	181		269	287		201	201		255	261	Sb
SS8_11_13		000	000		000	000		184	184		257	257		000	000		308	308		209	212		000	000		184	184		000	000		178	178		269	269		183	183		000	000	Sb
SS8_11_14		243	243		275	284		184	184		257	257		186	194		308	308		209	209		301	301		169	184		182	194		163	169		269	269		183	183		255	264	Sb
SS8_11_15		196	243		275	275		184	184		257	257		194	206		308	308		206	212		301	301		184	184		194	194		169	169		269	269		000	000		255	264	Sb
SS8_11_2		196	217		284	284		184	193		257	257		194	194		308	308		209	209		299	299		169	169		194	194		169	184		269	299		183	183		264	264	Sb
SS8_11_3		196	196		275	284		184	184		257	263		194	206		308	308		206	209		299	299		169	190		000	000		163	169		269	278		186	186		255	264	Sb
SS8_11_4		220	220		275	290		184	184		257	257		206	214		308	308		206	209		301	301		169	184		000	000		166	169		287	299		186	186		252	264	Sb
SS8_11_6		196	196		275	275		184	184		257	263		194	206		308	308		206	209		301	304		184	184		197	197		163	178		269	269		000	000		264	264	Sb
SS8_11_7		220	220		275	281		184	184		257	260		194	206		308	308		206	209		301	301		184	184		000	000		163	163		278	281		186	186		264	264	Sb
SS8_11_8		223	223		275	281		184	184		257	257		194	206		308	308		209	212		000	000		169	184		000	000		169	178		269	269		183	183		255	261	Sb
SS8_11_9		000	000		275	284		184	184		260	263		194	206		308	308		209	209		301	301		184	190		000	000		163	169		000	000		000	000		255	264	Sb
SS8_12_1		217	217		275	275		184	184		257	269		206	210		308	308		209	212		299	299		000	000		194	194		163	178		269	275		186	186		252	264	Sb
SS8_12_10		196	196		284	284		184	184		257	263		194	194		308	308		209	209		301	301		184	184		000	000		169	169		269	284		189	201		252	252	Sb
SS8_12_13		217	217		284	302		184	184		260	260		194	206		308	308		206	209		299	307		169	169		000	000		169	169		269	278		183	183		255	264	Sb
SS8_12_15		220	220		284	290		184	184		260	260		194	206		308	308		209	209		299	299		190	190		000	000		169	178		284	284		195	195		252	255	Sb
SS8_12_16		196	196		281	284		184	184		257	257		194	194		308	308		206	206		301	301		190	190		000	000		169	178		275	275		186	186		261	264	Sb
SS8_12_5		217	217		275	290		184	184		257	257		186	206		308	308		206	209		299	299		184	184		194	194		166	178		275	287		186	186		264	264	Sb
SS8_12_9		196	217		281	284		184	184		257	263		194	194		308	308		206	206		301	301		190	190		194	194		169	169		284	287		195	204		261	264	Sb
SS9_01_1		220	220		275	293		184	184		257	257		194	206		308	308		209	209		000	000		169	184		194	194		166	178		269	275		198	198		264	264	Sb	SbSh
SS9_01_10		217	223		284	287		184	184		263	263		206	218		308	308		206	206		301	301		184	190		194	194		163	169		287	287		201	201		264	264	Sb
SS9_01_11		220	220		281	281		184	184		257	260		206	206		308	308		209	212		301	301		169	190		194	197		169	169		269	269		183	186		252	264	Sb
SS9_01_12		223	243		275	275		184	193		257	257		194	206		308	308		209	209		301	301		169	184		000	000		166	169		269	269		183	186		264	264	Sb
SS9_01_14		217	255		275	275		184	184		257	257		186	190		308	308		206	209		301	301		169	187		194	194		169	178		269	269		183	186		264	264	Sb
SS9_01_6		196	217		281	284		184	184		257	263		000	000		308	308		206	206		000	000		184	190		194	194		163	169		000	000		000	000		000	000	Sb
SS9_01_7		196	217		275	275		184	193		257	257		194	194		308	308		206	206		301	301		184	193		194	194		166	169		269	275		201	201		261	264	Sb
SS9_01_9		196	217		284	290		184	193		000	000		194	206		308	308		206	206		301	301		000	000		194	194		000	000		269	287		000	000		252	264	Sb
SS9_02_1		196	196		284	287		184	184		257	263		194	218		308	308		206	206		301	301		190	190		194	194		169	178		275	275		186	186		252	255	Sb	SbSb
SS9_02_10		217	223		281	284		184	184		257	257		194	194		308	308		206	209		301	301		190	190		194	194		163	169		287	287		201	204		261	264	Sb
SS9_02_7		217	223		284	287		184	184		257	263		194	206		308	308		206	206		301	301		190	190		194	194		163	169		269	287		186	186		255	255	Sb
SS9_02_8		196	220		000	000		184	184		257	263		194	206		308	308		209	209		301	301		184	184		194	194		169	178		284	284		186	186		251	251	Sb
SS9_02_9		196	217		284	302		184	193		257	257		186	190		308	308		206	206		000	000		169	169		000	000		166	178		000	000		183	186		264	264	Sb
SS9_03_11		196	196		287	302		184	184		257	257		206	206		308	308		206	206		301	301		187	187		000	000		169	169		269	275		186	186		261	261	Sb
SS9_03_13		196	196		284	284		184	184		257	260		194	206		000	000		209	209		299	301		184	184		194	194		163	169		284	284		186	195		261	261	Sb
SS9_03_14		220	220		293	302		184	184		257	260		206	206		308	308		206	206		301	301		184	184		194	194		163	166		269	269		186	186		264	264	Sb
SS9_03_15		196	196		284	284		184	184		263	269		190	194		000	000		206	209		000	000		169	169		000	000		163	178		269	275		183	183		261	264	Sb
SS9_03_3		000	000		284	302		184	193		257	263		194	194		308	308		209	209		299	299		000	000		000	000		169	178		269	269		183	186		264	264	Sb	SbSb
SS9_03_5		000	000		275	302		184	193		257	257		186	194		308	308		206	206		000	000		169	187		194	194		169	178		269	269		186	186		264	264	Sb
SS9_03_6		196	217		275	284		184	184		257	257		186	190		308	308		206	206		000	000		169	187		194	194		166	178		269	269		183	186		264	264	Sb
SS9_03_7		223	223		281	284		184	184		257	257		194	206		308	308		209	209		301	301		187	187		000	000		169	178		269	275		186	186		252	255	Sb
SS9_03_9		196	217		281	284		184	184		257	257		206	218		308	308		206	209		000	000		184	184		000	000		163	169		275	275		186	186		264	264	Sb
SS9_04_12		196	223		275	284		193	193		257	257		194	206		308	308		209	209		000	000		169	193		194	194		166	169		269	269		183	186		264	264	Sb
SS9_04_15		000	000		000	000		184	193		257	263		194	206		000	000		206	209		000	000		184	193		000	000		166	169		000	000		183	186		264	264	Sb
SS9_04_2		000	000		000	000		000	000		000	000		000	000		000	000		000	000		000	000		000	000		000	000		000	000		000	000		000	000		000	000	NA
SS9_04_3		196	217		284	287		184	184		257	263		194	206		308	308		206	209		000	000		187	187		194	194		163	169		275	275		186	186		261	264	Sb
SS9_04_4		196	196		284	287		184	184		257	263		194	218		308	308		206	206		000	000		190	190		000	000		163	169		275	275		189	189		261	264	Sb
SS9_04_5		196	196		000	000		184	184		257	263		194	194		000	000		206	209		000	000		169	169		000	000		172	172		284	299		183	183		252	255	Sb
SS9_04_6		220	220		281	302		184	193		257	260		186	206		308	308		206	209		301	301		169	187		194	197		169	175		284	287		198	201		252	264	Sb
SS9_04_9		220	243		000	000		184	184		257	263		194	194		000	000		206	206		299	299		169	190		194	197		000	000		269	278		186	186		252	252	Sb
SS9_05_10		223	223		284	287		184	184		257	257		186	194		308	308		206	206		000	000		184	187		194	194		169	178		269	287		183	183		261	261	Sb
SS9_05_11		196	196		284	287		184	193		257	263		194	206		308	308		206	209		301	301		184	187		194	194		169	178		000	000		186	186		000	000	Sb
SS9_05_12		196	217		284	287		184	184		257	257		194	206		308	308		206	206		301	301		187	187		194	194		163	169		275	275		201	201		252	255	Sb
SS9_05_13		196	196		302	302		184	184		257	263		186	190		308	308		206	206		000	000		169	169		000	000		166	169		269	275		183	186		261	264	Sb
SS9_05_14		196	223		275	281		184	184		257	257		194	206		308	308		206	209		299	299		000	000		194	194		166	169		269	275		186	186		261	264	Sb
SS9_05_15		196	217		275	275		000	000		257	263		194	194		308	308		209	209		000	000		169	169		194	194		166	178		269	269		186	186		264	264	Sb
SS9_05_2		196	196		000	000		184	184		257	257		194	194		000	000		206	209		000	000		169	169		000	000		166	178		269	275		186	186		264	264	Sb	SbSh
SS9_05_4		196	255		275	284		184	184		257	257		186	194		308	308		209	209		000	000		169	169		194	194		169	178		269	275		186	186		261	264	Sb
SS9_05_6		217	217		275	302		000	000		257	263		194	194		308	308		206	206		000	000		169	187		194	194		175	178		269	269		186	186		264	264	Sb
SS9_05_8		217	217		275	284		184	184		257	260		194	206		308	308		206	209		000	000		169	190		194	194		169	169		275	278		183	186		255	255	Sb
SS9_05_9		220	226		275	275		184	184		257	263		194	206		308	308		209	212		000	000		184	184		000	000		163	169		269	269		186	186		261	264	Sb
SS9_06_13		196	196		284	302		184	184		257	257		194	206		308	308		209	209		000	000		187	193		194	194		166	178		269	275		186	186		252	261	Sb
SS9_06_5		196	223		284	284		184	184		257	257		194	206		308	308		209	212		000	000		187	187		000	000		166	169		278	278		183	183		252	264	Sb	SbSb
SS9_06_7		196	217		275	302		193	193		257	263		190	194		308	308		209	209		000	000		169	169		194	194		166	178		269	275		183	186		264	264	Sb
SS9_06_9		196	196		284	302		184	184		257	263		206	210		308	308		209	209		000	000		187	193		194	194		166	169		275	287		183	186		255	261	Sb
SS9_07_2		000	000		000	000		000	000		000	000		000	000		000	000		000	000		000	000		000	000		000	000		000	000		000	000		000	000		000	000	NA
SS9_09_1		000	000		000	000		184	184		257	257		194	194		308	308		000	000		000	000		187	193		194	194		169	178		269	275		186	186		000	000	Sb
SS9_09_10		220	220		281	293		184	184		257	257		186	190		308	308		212	212		301	301		187	187		194	194		163	178		269	275		186	186		246	264	Sb
SS9_09_11		196	196		275	275		184	193		257	257		186	194		000	000		206	209		000	000		169	169		000	000		166	178		269	275		186	186		264	264	Sb
SS9_09_12		220	220		296	302		184	184		257	257		186	206		000	000		206	206		299	299		187	190		194	194		166	178		269	284		186	186		252	261	Sb
SS9_09_14		223	223		284	287		184	184		257	263		194	218		308	308		206	209		301	301		184	187		000	000		169	169		269	269		186	186		264	264	Sb
SS9_09_15		196	196		000	000		184	193		257	257		194	210		000	000		206	206		301	301		184	184		000	000		169	175		269	278		186	186		264	264	Sb
SS9_09_2		217	223		000	000		184	184		257	263		194	194		308	308		206	209		000	000		190	190		000	000		163	169		275	275		186	186		252	255	Sb	SbSb
SS9_09_3		000	000		000	000		184	184		257	257		000	000		308	308		209	212		301	301		000	000		194	194		000	000		269	275		186	186		255	261	Sb
SS9_09_5		196	196		000	000		184	184		257	257		194	206		000	000		206	212		000	000		169	172		194	194		166	181		269	275		186	186		261	264	Sb
SS9_09_7		220	220		281	293		184	184		257	257		186	190		308	308		206	212		299	299		187	187		194	194		163	163		269	269		186	186		246	264	Sb
SS9_09_8		196	196		275	302		184	193		257	263		190	194		000	000		206	206		000	000		169	169		194	194		166	169		269	275		186	186		264	264	Sb
SS9_09_9		196	217		284	287		184	184		257	263		194	218		308	308		206	206		301	301		184	190		000	000		163	169		269	287		186	186		264	264	Sb
SS9_10_12		217	223		284	287		184	184		263	263		194	194		308	308		206	206		301	301		184	190		000	000		163	169		287	287		000	000		261	264	Sb
SS9_10_13		196	196		287	302		184	193		257	257		194	206		308	308		206	206		000	000		184	187		000	000		169	169		275	278		198	201		261	264	Sb
SS9_10_14		196	220		281	293		184	184		257	257		194	206		308	308		212	212		301	301		169	184		194	194		163	169		284	302		186	186		246	264	Sb
SS9_10_15		217	223		284	287		184	193		257	263		194	218		308	308		206	209		000	000		184	184		194	194		163	169		287	287		186	186		261	264	Sb
SS9_10_2		196	196		275	275		184	193		257	263		000	000		308	308		209	209		000	000		184	193		194	194		000	000		000	000		183	186		000	000	Sb	SbSh
SS9_10_3		223	223		281	284		184	184		257	257		194	194		308	308		206	206		301	301		190	190		194	194		169	178		275	275		186	186		252	264	Sb
SS9_10_5		196	196		000	000		184	184		257	257		190	194		000	000		212	212		299	299		169	184		194	194		163	169		275	284		186	186		246	264	Sb
SS9_10_6		217	217		284	302		193	193		257	263		186	190		000	000		209	209		000	000		169	169		000	000		178	178		269	269		186	186		264	264	Sb
SS9_10_7		223	223		284	287		184	184		257	257		206	218		308	308		206	206		000	000		187	187		000	000		169	178		284	287		186	186		255	261	Sb
SS9_10_8		223	223		284	284		184	184		263	263		194	206		308	308		206	206		000	000		184	187		000	000		169	178		269	287		195	195		252	264	Sb
SS9_10_9		000	000		281	284		184	184		257	257		194	206		308	308		206	212		301	301		187	193		194	194		169	181		269	284		186	189		255	255	Sb
SS9_11_1		196	223		284	287		184	184		257	263		194	194		308	308		206	206		301	301		190	190		000	000		169	178		278	287		186	186		252	264	Sb
SS9_11_10		226	226		284	284		184	184		257	260		210	210		308	308		206	206		299	299		190	190		194	194		169	181		269	284		189	198		255	264	Sb
SS9_11_11		255	255		284	302		184	184		257	257		186	194		308	308		206	209		000	000		169	187		194	194		169	178		269	269		186	186		264	264	Sb
SS9_11_12		196	196		284	302		184	193		257	257		206	210		308	308		206	206		301	301		184	184		194	194		166	169		275	278		186	186		261	264	Sb
SS9_11_13		196	196		284	284		184	184		257	263		194	194		308	308		209	209		000	000		184	184		194	194		169	178		269	284		183	186		252	261	Sb
SS9_11_2		220	220		275	275		184	184		263	263		194	194		308	308		209	209		299	301		169	169		194	194		163	178		278	278		186	186		252	261	Sb
SS9_11_3		220	220		275	284		184	184		257	266		186	206		308	308		209	209		301	301		169	193		000	000		166	178		269	275		198	201		255	264	Sb
SS9_11_4		220	220		281	284		184	184		257	257		186	190		308	308		212	212		299	299		169	184		194	194		163	178		269	302		186	186		255	264	Sb
SS9_11_5		217	223		284	287		184	193		257	263		190	194		308	308		206	206		301	301		169	190		000	000		169	178		269	287		186	186		261	264	Sb
SS9_11_6		255	255		284	302		184	193		257	257		194	194		000	000		206	209		000	000		169	169		194	194		169	178		269	275		183	186		261	264	Sb
SS9_12_11		196	217		275	275		184	184		257	263		190	194		308	308		206	206		000	000		169	169		194	194		178	178		269	275		186	186		261	264	Sb
SS9_12_12		196	220		275	275		184	184		257	263		194	206		308	308		209	216		299	299		169	169		194	194		166	169		269	269		183	186		252	264	Sb
SS9_12_14		214	214		275	275		184	184		257	263		186	206		308	308		206	209		000	000		169	169		194	194		169	178		269	281		186	186		261	261	Sb
SS9_12_15		196	196		000	000		184	193		000	000		000	000		308	308		206	209		301	301		000	000		194	194		000	000		000	000		183	186		252	264	Sb
SS9_12_16		196	196		275	284		184	184		263	263		194	206		308	308		209	212		299	299		169	190		000	000		166	181		269	284		186	186		252	261	Sb
SS9_12_3		000	000		000	000		184	184		257	263		000	000		308	308		206	206		000	000		169	184		194	194		169	178		269	275		183	186		261	264	Sb
SS9_12_4		255	255		284	302		184	193		257	263		186	186		308	308		206	209		000	000		169	169		000	000		169	178		269	275		186	186		264	264	Sb
SS9_12_8		196	217		275	284		184	184		257	263		194	206		308	308		206	206		299	301		000	000		000	000		169	169		000	000		183	186		000	000	Sb
SS9_12_9		223	223		284	287		184	193		257	263		194	194		308	308		206	209		000	000		184	184		194	194		169	178		275	284		186	186		252	264	Sb
SS9_13_1		217	217		275	302		184	184		257	257		190	206		308	308		209	209		000	000		193	193		194	194		169	172		269	269		183	186		261	264	Sb
SS10_01_10		196	220		284	302		184	184		257	263		000	000		000	000		206	212		000	000		187	190		194	194		166	178		000	000		186	186		252	252	Sb
SS10_01_11		217	217		284	284		184	193		257	257		194	206		308	308		209	212		000	000		187	187		194	194		000	000		000	000		183	183		255	264	Sb
SS10_01_12		196	223		275	284		193	193		257	257		194	206		308	308		209	209		000	000		169	193		194	194		166	169		269	269		183	186		264	264	Sb
SS10_01_14		217	217		284	284		184	184		257	263		186	194		308	308		206	206		000	000		169	169		194	194		163	184		278	284		183	183		255	264	Sb
SS10_01_15		217	217		284	284		184	184		000	000		194	194		000	000		000	000		000	000		187	196		194	194		184	184		000	000		000	000		252	252	Sb
SS10_01_5		196	223		284	293		184	184		257	257		190	206		308	308		209	209		000	000		187	193		194	194		166	169		269	269		183	183		264	264	Sb	ShSh
SS10_01_6		220	223		275	284		184	184		000	000		194	206		308	308		206	209		299	299		169	190		194	194		166	178		269	269		201	201		252	264	Sb
SS10_01_7		196	217		275	284		184	184		257	257		194	194		308	308		206	216		299	299		169	169		194	194		166	169		275	299		201	201		252	261	Sb
SS10_01_8		196	217		293	293		184	193		257	257		194	206		308	308		206	209		000	000		169	184		194	194		163	166		278	287		183	183		264	264	Sb
SS10_02_1		196	196		275	284		184	184		260	260		206	206		308	308		206	209		301	301		169	184		194	194		163	178		278	284		201	204		255	255	Sb	SbSh
SS10_02_12		208	208		281	293		184	184		257	260		186	194		308	308		209	212		299	301		184	187		000	000		169	178		269	269		000	000		252	264	Sb
SS10_02_15		217	220		275	284		184	184		260	263		194	206		308	308		206	206		000	000		169	190		194	194		169	169		275	278		183	183		255	264	Sb
SS10_02_3		196	217		293	302		184	184		257	257		194	206		308	308		209	209		000	000		169	169		194	194		166	169		269	269		186	186		264	264	Sb
SS10_02_5		196	196		284	296		184	193		257	257		194	206		308	308		206	209		000	000		184	190		197	197		166	166		269	284		201	201		252	252	Sb
SS10_02_8		000	000		284	302		184	184		257	263		194	206		308	308		209	209		299	299		169	193		194	194		000	000		000	000		198	201		252	264	Sb
SS10_03_1		196	223		275	284		184	184		257	257		194	194		308	308		206	209		000	000		184	184		194	194		163	169		269	269		000	000		252	264	Sb	SbSb
SS10_03_10		196	196		281	284		184	184		257	260		194	210		308	308		206	209		299	299		193	193		194	194		166	169		269	284		186	186		264	264	Sb
SS10_03_11		229	229		284	284		184	184		257	257		000	000		308	308		209	209		299	299		193	193		194	194		169	181		269	284		189	195		255	264	Sb
SS10_03_12		220	220		281	284		184	184		260	260		206	206		308	308		206	209		301	301		184	184		000	000		163	178		278	284		186	186		264	264	Sb
SS10_03_13		196	223		281	284		184	184		257	257		194	210		308	308		206	209		299	299		169	190		000	000		169	181		269	275		186	186		255	264	Sb
SS10_03_15		226	226		275	284		184	193		257	257		186	206		308	308		209	212		299	299		184	193		194	194		169	178		269	269		183	183		264	264	Sb
SS10_03_2		196	229		281	284		184	184		257	260		194	210		308	308		206	209		299	299		193	193		194	194		166	169		269	284		186	186		255	264	Sb
SS10_03_3		196	196		284	284		184	184		257	263		186	194		308	308		212	212		299	299		187	190		194	194		000	000		269	284		186	186		252	261	Sb
SS10_04_11		217	217		275	302		184	193		257	257		194	206		308	308		209	209		000	000		169	169		194	194		169	172		269	269		198	201		264	270	Sb
SS10_04_15		000	000		000	000		184	187		257	257		000	000		000	000		206	209		000	000		169	190		000	000		169	181		269	284		186	186		252	264	Sb
SS10_04_2		196	223		275	302		184	193		257	257		190	206		308	308		209	209		000	000		169	193		194	194		166	169		269	269		186	186		261	264	Sb	SbSb
SS10_04_5		196	223		275	275		184	184		257	257		194	206		308	308		209	209		000	000		184	184		194	194		163	178		269	278		000	000		252	264	Sb
SS10_04_7		196	196		275	284		184	184		260	263		194	206		308	308		209	209		299	299		169	169		194	194		163	178		275	278		186	201		255	255	Sb
SS10_04_8		196	223		000	000		184	184		260	263		206	206		308	308		206	209		301	301		169	184		000	000		163	169		278	284		186	186		255	264	Sb
SS10_05_11		196	217		275	284		184	193		257	257		194	206		308	308		209	209		000	000		184	184		194	194		166	169		269	269		186	186		264	270	Sb
SS10_05_13		220	220		284	302		184	184		257	257		194	206		000	000		206	206		299	299		187	190		194	197		000	000		000	000		186	186		252	261	NA
SS10_05_14		217	223		284	287		184	184		000	000		194	206		308	308		209	212		301	301		000	000		194	197		000	000		278	287		186	186		264	264	Sb
SS10_05_15		196	223		275	284		184	193		257	257		194	206		308	308		209	209		000	000		169	193		194	194		166	169		269	269		183	183		264	264	Sb
SS10_05_4		223	223		284	284		184	193		257	257		190	194		308	308		206	206		301	301		169	184		194	194		163	178		269	287		183	183		255	264	Sb	SbSh
SS10_05_5		217	217		284	284		184	184		257	263		206	206		308	308		209	209		000	000		169	187		000	000		169	169		278	284		183	183		255	264	Sb
SS10_05_8		217	217		275	284		184	193		257	257		194	206		308	308		209	209		000	000		169	169		194	194		166	169		269	269		186	186		261	264	Sb
SS10_06_1		196	196		275	296		184	184		257	263		206	210		308	308		206	212		299	299		169	190		194	197		166	169		269	284		000	000		252	264	Sb	SbSb
SS10_06_11		196	196		275	296		184	184		257	263		194	194		308	308		206	209		000	000		184	190		000	000		166	166		269	284		201	201		252	261	Sb
SS10_06_14		217	217		293	302		184	193		257	257		190	206		308	308		209	209		000	000		169	193		194	194		169	172		269	269		186	186		264	264	Sb
SS10_06_15		196	220		281	287		184	184		257	257		194	206		308	308		206	212		000	000		169	169		194	194		163	169		278	278		186	186		255	264	Sb
SS10_06_2		196	217		275	284		184	184		257	260		194	206		308	308		206	206		301	301		169	190		000	000		169	169		275	278		198	201		255	255	Sb	SbSb
SS10_06_3		196	223		284	293		193	193		257	257		190	206		308	308		209	209		000	000		169	169		194	194		169	172		269	269		195	195		264	264	Sb
SS10_06_4		196	208		293	296		184	184		257	257		198	202		308	308		206	209		301	301		181	190		194	194		172	175		287	287		186	186		246	246	NA
SS10_06_5		217	217		275	302		184	193		257	257		190	206		308	308		209	209		000	000		169	193		194	194		169	172		269	269		201	201		261	264	Sb
SS10_06_6		196	208		000	000		184	193		257	260		194	218		308	308		000	000		301	301		000	000		194	194		166	169		000	000		186	192		246	246	NA
SS10_06_7		196	196		281	281		184	184		260	260		206	206		308	308		209	209		301	301		169	184		197	197		163	178		278	284		000	000		255	264	Sb
SS10_06_8		220	220		275	284		184	184		257	257		194	210		308	308		206	209		301	301		184	184		194	194		163	178		278	284		000	000		255	264	NA
SS10_06_9		220	220		275	281		184	184		260	260		206	206		308	308		209	209		301	301		184	184		194	194		163	169		000	000		198	201		255	261	Sb
SS10_07_1		220	220		275	284		184	184		257	263		194	194		308	308		203	209		000	000		184	190		194	194		000	000		000	000		186	186		255	264	NA
SS10_07_10		214	217		281	281		184	193		257	263		194	206		308	308		206	209		301	301		000	000		194	194		000	000		269	287		186	186		000	000	NA
SS10_07_11		196	217		281	284		184	184		257	263		194	218		308	308		206	209		301	301		184	184		000	000		163	169		269	269		000	000		000	000	NA
SS10_07_13		220	223		281	284		184	184		257	257		206	210		308	308		206	206		301	301		184	190		197	197		163	169		278	284		201	201		252	252	NA
SS10_07_15		220	223		275	287		184	184		257	260		186	206		308	308		206	212		301	301		184	184		194	194		166	166		275	287		201	201		252	264	NA
SS10_07_2		217	220		275	275		184	184		257	260		186	194		308	308		206	206		301	301		169	187		194	194		166	172		000	000		201	201		000	000	NA
SS10_07_5		000	000		281	281		184	184		257	263		194	210		000	000		209	209		301	301		187	187		000	000		169	169		269	284		186	186		255	264	NA
SS10_07_6		196	196		275	284		184	193		263	263		194	206		308	308		209	209		299	299		169	190		197	197		166	166		269	284		201	201		252	252	NA
SS10_07_9		196	196		275	284		184	184		260	263		194	206		308	308		206	206		000	000		169	169		000	000		163	178		275	278		186	186		255	264	NA
SS10_08_12		196	217		281	290		184	184		257	257		194	206		308	308		206	206		299	301		169	193		191	194		169	169		269	287		000	000		255	264	NA
SS10_08_2		000	000		284	287		184	184		257	257		194	206		308	308		206	209		000	000		184	187		194	194		163	169		275	287		186	189		000	000	NA
SS10_08_3		196	196		000	000		184	184		257	263		000	000		308	308		206	209		301	301		000	000		194	194		000	000		269	275		186	186		264	264	NA
SS10_08_4		196	217		284	287		184	184		257	263		194	218		308	308		206	206		000	000		190	190		194	194		163	169		269	275		195	195		264	264	NA
SS10_09_1		217	223		281	284		184	184		257	257		194	206		308	308		206	206		301	301		184	190		194	194		163	169		269	287		186	186		255	261	NA
SS10_09_14		217	217		284	284		184	184		257	257		186	206		308	308		209	209		299	299		169	184		197	197		163	178		278	287		183	183		264	264	NA
SS10_09_2		000	000		000	000		000	000		257	263		206	210		000	000		206	209		000	000		187	187		000	000		163	163		269	269		195	195		264	264	NA
SS10_09_8		223	223		275	287		184	184		257	257		186	206		308	308		206	209		301	301		169	169		000	000		166	178		278	299		186	186		252	264	NA
SS10_10_12		217	217		275	275		184	184		260	260		194	210		000	000		206	209		000	000		169	187		194	194		166	172		269	278		000	000		255	255	NA
SS10_10_13		220	223		000	000		184	184		257	257		206	206		308	308		206	209		301	301		169	190		194	194		000	000		278	278		186	186		252	264	NA
SS10_10_2		000	000		275	275		184	184		257	257		194	206		308	308		209	209		000	000		193	193		194	194		169	178		269	269		198	201		252	264	NA
SS10_10_3		196	196		281	293		184	184		257	260		186	194		308	308		209	212		299	301		184	184		194	194		163	178		269	284		189	204		252	264	NA
SS10_10_6		220	220		284	293		184	184		257	260		194	194		308	308		209	212		299	299		169	187		194	194		166	181		269	269		186	186		252	261	NA
SS10_11_1		217	217		284	284		184	184		257	263		186	206		308	308		206	206		000	000		187	187		194	194		169	184		278	284		183	183		255	264	NA
SS10_11_13		196	223		281	281		184	184		260	260		206	206		308	308		209	209		301	301		169	169		197	197		163	169		278	284		000	000		261	261	NA
SS10_11_2		220	220		281	281		184	184		263	263		206	206		308	308		209	209		301	301		169	184		000	000		163	178		278	284		186	186		255	261	NA
SS10_11_3		196	196		281	284		184	184		257	257		194	194		000	000		206	206		299	301		169	184		194	194		169	181		284	284		189	204		255	261	NA
SS10_11_4		220	223		275	275		184	184		260	260		206	206		308	308		209	209		301	301		169	184		194	197		000	000		278	284		186	186		255	264	NA
SS10_11_7		196	196		275	275		184	184		260	263		194	206		308	308		209	209		299	299		169	169		197	197		000	000		269	278		186	186		252	264	NA
SS10_11_9		196	223		275	284		184	184		260	263		206	206		308	308		209	209		301	301		169	184		194	194		163	169		278	284		186	186		261	264	NA
SS11_9_14		000	000		000	000		000	000		000	000		000	000		000	000		000	000		000	000		000	000		000	000		000	000		000	000		000	000		000	000	NA
SS11_10_3		000	000		000	000		000	000		000	000		000	000		000	000		000	000		000	000		000	000		000	000		000	000		000	000		000	000		000	000	NA
SS11-11-1		000	000		000	000		000	000		000	000		000	000		000	000		000	000		000	000		000	000		000	000		000	000		000	000		000	000		000	000	NA
SS11_12_1		000	000		000	000		000	000		000	000		000	000		000	000		000	000		000	000		000	000		000	000		000	000		000	000		000	000		000	000	NA
SS11_13_2		000	000		000	000		000	000		000	000		000	000		000	000		000	000		000	000		000	000		000	000		000	000		000	000		000	000		000	000	NA
SS11_14_3		000	000		000	000		000	000		000	000		000	000		000	000		000	000		000	000		000	000		000	000		000	000		000	000		000	000		000	000	NA
SS11_18_1		220	220		275	284		184	184		260	263		206	206		308	308		209	209		301	301		169	169		197	197		163	178		278	284		186	186		255	264	Sb	SbSh
SS11_18_10		220	220		275	296		184	184		257	257		206	206		308	308		212	212		298	298		184	190		000	000		166	178		284	284		201	201		252	252	Sb
SS11_18_12		196	217		281	287		184	184		257	257		186	186		308	308		209	212		298	301		169	184		194	194		169	172		269	269		189	204		264	264	Sb
SS11_18_15		217	217		275	281		184	184		260	263		194	194		306	306		206	206		301	301		169	199		197	197		169	178		269	287		186	186		252	252	Sb
SS11_18_2		196	196		275	275		184	184		260	263		206	206		308	308		209	209		301	301		169	184		194	197		163	169		278	281		186	186		264	264	Sb
SS11_18_3		220	220		284	284		184	184		257	257		186	206		308	308		206	212		298	298		000	000		000	000		000	000		000	000		186	198		000	000	Sb
SS11_18_6		000	000		284	284		184	193		257	263		000	000		308	308		206	209		301	301		000	000		194	197		163	163		000	000		186	186		264	264	Sb
SS11_18_8		226	226		281	347		184	184		260	263		206	206		308	308		209	209		000	000		184	184		000	000		163	181		269	269		186	186		261	264	Sb
SS11_18_9		217	217		284	302		184	184		260	260		194	206		308	308		206	206		298	298		169	199		000	000		169	169		275	278		186	198		255	264	Sb
SS11_19_11		217	217		284	290		184	184		257	260		194	194		000	000		206	209		301	301		169	169		000	000		166	178		275	299		000	000		252	261	Sb
SS11_19_12		000	000		000	000		184	184		263	263		206	206		308	308		209	209		301	301		169	184		194	194		163	169		278	284		186	186		261	264	Sb
SS11_19_13		196	217		284	284		184	193		000	000		186	206		308	308		209	209		298	298		169	184		197	197		166	169		278	287		183	186		255	264	Sb
SS11_19_15		000	000		000	000		184	184		000	000		194	206		308	308		209	212		298	298		000	000		194	194		166	178		000	000		186	186		252	261	Sb
SS11_19_2		196	217		284	302		184	184		000	000		186	194		308	308		206	216		298	301		000	169		000	000		000	000		000	000		183	183		000	000	Sb	SbSb
SS11_19_3		217	217		275	284		193	193		000	000		194	206		308	308		209	209		000	000		169	193		194	194		169	172		269	269		186	186		000	000	Sb
SS11_19_4		223	223		281	284		184	184		000	000		206	206		308	308		206	206		298	298		184	205		194	194		169	175		269	284		186	186		246	252	Sb
SS11_19_5		217	243		284	284		184	184		257	263		000	000		308	308		206	209		301	301		184	205		194	194		169	169		269	278		000	000		255	264	Sb
SS11_19_6		000	000		275	296		184	184		266	266		194	206		308	308		206	206		298	298		169	169		194	197		166	166		269	269		186	198		252	261	Sb
SS11_19_8		196	252		275	281		184	184		260	260		194	194		308	308		206	209		298	298		000	000		000	000		169	169		269	278		186	186		000	000	Sb
SS11_20_11		220	220		284	302		184	184		263	263		194	206		308	308		206	209		298	298		169	169		194	194		169	178		275	278		186	186		255	255	Sb
SS11_20_12		000	000		000	000		184	184		000	000		194	206		308	308		209	209		000	000		169	193		194	194		169	172		269	269		186	186		261	264	Sb
SS11_20_13		196	196		284	284		184	193		000	000		186	194		308	308		206	206		000	000		169	169		194	194		163	163		278	299		186	201		264	264	Sb
SS11_20_14		196	196		275	287		184	184		000	000		000	000		308	308		209	209		301	301		000	000		194	194		163	166		269	269		186	186		000	000	Sb
SS11_20_15		220	226		284	284		184	184		260	263		194	206		308	308		209	212		301	301		184	187		000	000		163	169		269	269		186	186		261	264	Sb
SS11_20_2		220	226		275	284		184	184		000	000		194	206		308	308		000	000		298	301		169	169		194	194		163	166		000	000		186	186		000	000	Sb	SbSb
SS11_20_3		196	217		275	284		184	184		263	263		194	206		308	308		206	209		298	298		169	190		194	194		163	169		275	278		183	183		255	264	Sb
SS11_20_6		196	196		284	302		184	193		257	257		206	206		308	308		209	209		000	000		172	193		000	000		166	169		275	287		186	186		252	264	Sb
SS11_20_7		196	196		275	302		184	193		257	257		194	206		308	308		209	209		301	301		000	000		194	194		166	169		269	284		189	198		255	264	Sb
SS11_20_8		196	196		000	000		184	184		257	263		206	210		308	308		206	209		298	301		169	184		194	197		163	166		000	000		201	201		000	000	Sb
SS11_20_9		196	196		000	000		184	184		260	263		206	206		000	000		206	209		301	301		184	184		194	194		163	178		278	284		186	186		255	264	Sb
SS11_21_1		217	217		281	284		184	184		263	263		186	194		308	308		206	206		298	301		184	193		000	000		166	169		278	278		186	186		261	261	Sb	SbSb
SS11_21_13		000	000		275	284		184	184		257	257		000	000		308	308		206	209		298	301		193	199		194	194		166	178		275	278		186	186		000	000	Sb
SS11_21_4		196	196		275	284		184	184		260	260		206	206		308	308		209	209		301	301		169	184		197	197		163	178		000	000		186	186		264	264	Sb
SS11_21_5		223	223		275	284		193	193		000	000		194	206		308	308		209	209		301	301		169	199		194	194		169	172		269	269		183	183		264	264	Sb
SS11_21_6		196	196		275	284		184	193		257	263		000	000		308	308		209	209		298	301		169	190		194	194		166	178		269	269		195	201		252	261	Sb
SS11_21_7		217	217		275	302		193	193		000	000		194	206		308	308		209	209		301	301		169	193		000	000		169	172		269	269		186	186		264	264	Sb
SS11_21_8		196	196		275	284		184	193		000	000		194	206		000	000		206	206		298	298		169	184		197	197		166	178		269	284		201	201		252	261	Sb
SS11_21_9		196	196		284	284		184	184		000	000		194	210		308	308		206	209		298	298		169	169		197	197		166	169		269	275		000	000		255	264	Sb
SS11_22_1		196	217		275	284		184	193		257	260		000	000		308	308		206	209		298	298		000	000		194	194		000	000		000	000		198	198		264	264	Sb	SbSb
SS11_22_11		217	217		293	293		184	193		257	257		186	206		308	308		209	209		298	298		169	184		194	194		169	178		269	287		183	183		255	264	Sb
SS11_22_14		217	217		284	302		184	184		257	263		194	206		308	308		209	209		000	000		169	199		000	000		169	169		269	278		183	183		255	264	Sb
SS11_22_15		196	196		293	293		184	184		257	257		194	194		308	308		209	209		298	301		169	184		194	194		163	178		269	269		183	183		264	264	Sb
SS11_22_2		220	226		281	347		184	184		260	263		206	206		308	308		209	209		000	000		184	184		194	194		169	169		269	269		186	186		261	264	Sb
SS11_22_3		220	220		275	293		184	184		257	266		194	206		308	308		209	209		301	301		169	184		194	197		000	000		000	000		201	207		261	264	Sb
SS11_22_5		196	217		000	000		184	184		000	000		194	194		000	000		212	212		000	000		184	187		000	000		163	169		269	269		000	000		264	264	Sb
SS11_22_6		196	196		000	000		184	184		000	000		206	206		000	000		206	209		000	000		169	184		194	194		163	178		278	284		186	186		255	264	Sb
SS11_22_9		208	208		281	287		184	184		257	260		186	194		308	308		209	212		298	298		169	187		000	000		169	169		269	269		000	000		264	264	Sb
SS11_23_1		196	196		000	000		184	184		257	263		000	000		000	000		209	212		000	000		169	190		000	000		166	178		269	284		000	000		252	252	Sb
SS11_23_10		196	223		284	302		184	184		257	257		194	206		308	308		209	209		000	000		187	193		194	194		163	169		269	278		000	000		252	264	Sb
SS11_23_12		217	243		275	275		184	184		260	263		194	206		308	308		209	212		298	301		169	199		000	000		169	169		278	284		000	000		252	255	Sb
SS11_23_13		196	226		281	281		184	184		257	260		206	210		308	308		209	209		298	298		190	199		194	194		166	169		269	275		186	186		252	264	Sb
SS11_23_14		223	223		284	293		184	184		260	260		190	202		304	308		209	209		301	301		169	190		194	194		178	178		290	290		186	186		246	252	Sb
SS11_23_15		196	196		275	284		184	193		257	257		190	206		308	308		209	209		000	000		169	199		194	194		166	169		269	269		183	186		264	264	Sb
SS11_23_16		196	196		275	284		184	184		257	260		194	206		308	308		206	206		000	000		169	190		000	000		163	163		269	278		183	183		255	255	Sb
SS11_23_17		196	220		275	284		184	184		257	263		000	000		308	308		206	209		301	301		000	000		000	000		163	169		269	284		183	183		000	000	Sb
SS11_23_2		000	000		000	000		184	184		000	000		000	000		000	000		209	209		000	000		193	199		194	194		169	172		269	269		183	186		264	264	Sb	SbSb
SS11_23_3		220	220		275	293		184	184		266	266		186	186		308	308		209	212		301	301		169	184		197	197		166	178		269	269		000	000		264	264	Sb
SS11_23_4		000	000		281	284		184	184		260	263		186	186		000	000		209	209		000	000		187	193		197	197		163	184		284	287		000	000		255	264	Sb
SS11_23_6		196	211		287	290		184	193		257	260		202	210		308	318		206	212		304	304		169	187		194	194		000	000		293	293		186	186		246	255	Sb
SS11_23_7		196	196		000	000		184	184		257	257		202	202		308	308		206	212		304	304		169	181		197	197		163	181		290	290		186	186		246	255	Sb
SS11_23_9		243	243		275	275		184	184		257	257		194	206		308	308		209	209		000	000		184	205		000	000		169	178		269	278		186	189		252	264	Sb
SS12_01_11		217	217		275	293		184	184		260	260		194	210		000	000		206	209		000	000		169	193		194	194		169	178		269	278		186	186		252	255	Sb
SS12_01_12		220	220		275	284		181	184		257	257		206	210		308	308		209	209		301	301		184	190		194	194		163	169		278	284		186	186		252	264	Sb
SS12_01_14		196	196		284	287		184	193		257	257		194	194		308	308		206	206		301	301		169	184		194	194		169	178		269	269		183	183		255	261	Sb
SS12_01_15		220	220		284	284		184	184		257	257		186	206		308	308		206	209		000	000		169	187		197	197		163	163		269	284		198	198		255	264	Sb
SS12_01_2		220	220		296	296		184	184		257	269		194	210		308	308		206	206		000	000		169	169		194	194		166	178		284	284		198	201		252	264	Sb	SbSb
SS12_01_3		196	196		281	281		184	205		260	260		206	206		308	308		209	209		301	301		169	184		194	194		163	178		278	284		198	198		264	264	Sb
SS12_01_4		226	226		275	284		184	193		257	257		186	206		308	308		209	209		301	301		000	000		194	194		172	178		269	269		183	183		264	270	Sb
SS12_01_6		183	223		281	284		184	193		257	263		000	000		308	308		206	209		298	298		184	184		194	194		169	178		284	287		186	186		261	264	Sb
SS12_01_7		196	217		284	290		184	184		257	257		186	206		308	308		206	209		298	298		169	184		000	000		163	166		278	287		183	186		264	264	Sb
SS12_01_8		223	252		287	287		184	184		263	269		210	214		308	308		206	209		301	301		202	205		194	194		169	175		284	284		186	186		261	264	Sb
SS12_01_9		196	217		281	293		184	184		257	257		186	194		308	308		209	209		298	301		184	187		194	194		163	169		269	284		000	000		252	264	Sb
SS12_02_15		196	217		284	302		184	193		257	257		186	194		308	308		206	206		301	301		000	000		194	194		163	169		000	000		183	186		261	264	Sb
SS12_02_3		220	223		284	287		184	184		260	263		194	206		308	308		206	209		000	000		169	199		194	197		163	169		278	278		201	201		261	264	Sb	SbSb
SS12_02_5		223	223		284	290		184	184		257	257		194	206		308	308		209	209		301	301		169	184		194	194		169	178		278	284		189	201		261	261	Sb
SS12_02_6		217	217		275	275		184	193		257	257		194	206		308	308		206	206		298	301		000	000		000	000		178	178		000	000		000	000		261	261	Sb
SS12_02_9		000	000		281	281		184	184		257	257		194	206		308	308		209	209		298	298		169	190		197	197		169	181		269	275		186	186		255	264	Sb
SS12_03_1		196	196		275	287		184	184		257	263		000	000		308	308		206	209		301	301		184	187		194	194		163	169		000	000		186	201		255	261	Sb	SbSb
SS12_03_11		217	220		281	290		184	184		257	257		206	214		308	308		206	209		301	301		184	199		194	194		166	169		278	299		189	198		264	264	Sb
SS12_03_14		217	217		281	290		184	184		257	257		186	206		308	308		209	209		298	298		169	184		194	194		169	178		287	299		186	186		252	264	Sb
SS12_03_15		252	252		275	275		184	193		263	263		210	214		308	308		209	209		000	000		196	202		000	000		178	178		284	284		183	183		252	264	Sb
SS12_03_2		196	196		275	284		184	184		263	263		194	206		308	308		206	216		298	298		169	190		194	194		166	169		269	284		201	222		252	264	Sb
SS12_03_5		196	196		275	284		184	184		000	000		194	194		308	308		206	209		298	301		000	000		194	197		169	178		269	278		186	186		252	261	Sb
SS12_03_7		196	223		287	287		184	193		257	269		206	210		308	308		206	206		298	298		202	205		194	194		169	169		269	269		183	183		252	264	Sb
SS12_03_8		196	223		000	000		184	184		257	257		194	218		308	308		206	209		000	000		184	184		194	194		169	178		275	284		195	195		261	264	Sb
SS12_04_1		220	220		275	275		184	184		260	263		206	206		308	308		209	209		301	301		169	184		194	197		163	178		278	284		201	204		264	264	Sb	SbSh
SS12_04_11		223	223		281	281		184	184		260	260		186	206		308	308		209	209		298	301		169	199		000	000		169	178		275	284		186	186		264	264	Sb
SS12_04_12		196	196		281	284		184	184		260	263		206	206		308	308		209	209		301	301		169	184		000	000		163	178		278	281		186	186		255	261	Sb
SS12_04_13		220	220		275	275		184	184		257	266		194	206		308	308		209	212		298	298		169	190		194	194		166	181		269	284		186	186		252	261	Sb
SS12_04_14		196	196		284	302		184	184		257	263		194	206		308	308		206	206		000	000		169	199		194	194		163	178		275	278		186	186		000	000	Sb
SS12_04_15		220	220		275	293		184	184		257	257		186	206		308	308		209	212		307	307		169	184		197	197		166	178		269	269		000	000		264	264	Sb
SS12_04_2		226	243		275	284		184	193		257	263		194	194		308	308		206	206		000	000		169	187		194	194		163	169		269	287		183	183		000	000	Sb
SS12_04_3		196	217		275	275		184	184		257	263		000	000		308	308		206	206		301	301		000	000		194	194		166	178		269	275		186	186		261	264	Sb
SS12_04_4		196	217		275	284		184	184		260	263		186	194		000	000		206	212		000	000		184	184		194	194		166	169		269	269		186	186		264	264	Sb
SS12_04_6		196	196		281	284		184	184		257	263		194	194		308	308		206	209		298	298		184	184		194	194		169	178		275	275		186	201		252	264	Sb
SS12_05_1		196	196		281	284		184	184		257	263		194	194		308	308		206	209		298	298		184	199		194	194		169	178		000	000		186	186		261	264	Sb	SbSb
SS12_05_11		000	000		275	281		184	184		257	263		190	194		000	000		209	209		298	301		172	202		194	194		166	169		269	275		000	000		252	267	Sb
SS12_05_12		196	196		275	284		184	184		257	257		000	000		308	308		206	212		000	000		184	205		194	194		166	178		269	269		186	186		261	264	Sb
SS12_05_13		196	196		000	000		184	184		000	000		000	000		308	308		209	212		298	298		190	199		194	194		163	169		269	275		186	186		252	261	Sb
SS12_05_14		217	223		275	275		184	184		257	257		194	206		308	308		209	209		000	000		184	184		194	194		163	166		269	275		000	000		261	264	Sb
SS12_05_15		217	217		275	275		184	184		257	263		186	194		308	308		206	206		298	298		193	205		194	194		169	169		269	275		000	000		255	264	Sb
SS12_05_2		220	223		000	000		184	205		260	260		206	206		000	000		206	209		301	301		169	184		000	000		163	169		278	284		000	000		261	264	Sb
SS12_05_4		220	220		275	284		000	000		000	000		186	194		308	308		209	209		301	301		169	184		000	000		000	000		269	269		186	198		255	264	Sb
SS12_05_6		220	223		281	287		184	184		257	260		206	214		308	308		206	212		301	301		169	202		194	194		166	166		275	287		186	186		252	264	Sb
SS12_06_11		196	223		000	000		184	184		257	257		000	000		308	308		206	209		301	301		184	187		194	194		166	169		269	284		189	201		261	261	Sb
SS12_06_13		252	255		275	302		184	193		257	263		186	190		308	308		206	209		000	000		169	187		194	194		178	178		269	275		186	186		264	264	Sb
SS12_06_15		217	223		275	275		184	184		257	263		186	194		308	308		209	209		000	000		184	208		194	194		163	169		269	269		201	201		255	264	Sb
SS12_06_17		196	196		000	000		184	184		257	263		000	000		308	308		209	209		298	301		000	000		194	194		000	000		000	000		183	186		255	264	Sb
SS12_06_2		217	217		281	302		181	184		257	263		186	194		308	308		206	209		301	301		184	193		194	194		169	178		269	269		186	186		255	264	Sb	SbSh
SS12_06_3		196	196		284	290		184	193		257	257		194	194		308	308		206	206		000	000		169	169		194	194		169	169		000	000		183	186		255	261	Sb
SS12_06_4		196	196		275	284		184	184		263	263		186	194		308	308		203	209		298	301		184	193		194	194		169	178		269	269		186	186		255	264	Sb
SS12_06_5		196	196		275	302		184	184		257	257		186	194		308	308		209	209		301	301		184	205		194	194		163	178		284	287		186	186		255	255	Sb
SS12_06_6		217	217		281	302		181	184		257	263		194	194		000	000		209	209		301	301		169	193		194	194		169	178		269	278		186	186		252	255	Sb
SS12_06_8		223	223		275	302		184	184		257	257		194	206		308	308		203	206		000	000		184	205		194	194		163	163		269	302		186	186		261	261	Sb
SS12_06_9		196	217		275	284		184	184		257	257		186	194		308	308		203	206		000	000		184	184		194	197		163	169		278	278		186	201		252	261	Sb
SS12_07_1		217	217		275	275		184	184		257	260		194	210		000	000		206	206		301	301		169	193		194	194		172	172		269	269		189	189		252	255	Sb
SS12_07_10		223	223		281	281		184	184		257	257		190	194		308	308		206	209		301	301		169	184		194	194		169	175		281	284		186	186		252	255	Sb
SS12_07_11		196	217		275	275		184	184		257	260		206	210		308	308		206	209		000	000		199	208		194	194		169	169		269	269		186	186		252	261	Sb
SS12_07_13		000	000		275	287		184	184		257	260		186	206		308	308		206	212		301	301		184	199		194	194		166	166		275	287		201	201		252	264	Sb
SS12_07_14		217	220		275	275		184	184		257	260		194	210		308	308		206	206		301	301		169	193		194	194		169	172		269	278		195	195		255	255	Sb
SS12_07_15		196	196		275	287		184	184		257	269		206	206		308	308		206	209		000	000		199	208		194	194		163	169		269	269		186	186		252	264	Sb
SS12_07_2		183	217		281	284		184	184		257	260		194	206		308	308		209	209		301	301		184	184		000	000		169	169		269	269		186	186		255	264	Sb
SS12_07_5		220	220		281	290		184	184		257	260		206	214		308	308		209	209		301	301		169	202		194	194		163	166		000	000		186	186		264	264	Sb
SS12_07_6		217	217		281	287		184	184		257	269		206	210		308	308		206	209		000	000		199	208		194	194		169	178		269	269		186	186		252	261	Sb
SS12_07_7		196	196		275	275		184	184		257	257		190	206		308	308		206	209		000	000		190	199		000	000		169	169		269	269		186	186		252	264	Sb
SS12_07_9		220	220		275	275		184	184		257	260		186	194		308	308		206	209		301	301		169	193		194	194		000	000		278	278		186	201		255	264	Sb
SS12_08_1		196	217		000	000		184	184		000	000		190	194		308	308		209	209		301	301		169	184		194	194		166	169		269	278		186	186		261	264	Sb
SS12_08_11		217	217		275	287		184	184		257	260		206	214		308	308		206	212		298	298		202	202		194	194		169	178		275	287		000	000		264	264	Sb
SS12_08_13		223	223		281	287		184	184		257	257		206	214		308	308		206	212		301	301		184	184		194	194		169	178		275	278		186	186		264	264	Sb
SS12_08_14		223	223		284	284		184	184		257	257		194	206		308	308		209	209		301	301		184	187		194	194		169	178		284	284		201	201		261	264	Sb
SS12_08_3		196	217		275	284		184	184		260	263		194	206		000	000		206	209		000	000		184	199		194	194		169	169		269	269		201	204		252	264	Sb
SS12_08_4		196	196		275	275		184	184		257	260		000	000		308	308		000	000		298	298		000	000		194	194		163	169		269	269		186	186		000	000	Sb
SS12_08_5		217	223		275	275		184	184		257	257		186	206		308	308		209	209		298	298		184	184		194	194		163	163		269	302		186	186		261	261	Sb
SS12_08_8		223	223		275	284		184	184		257	263		186	190		308	308		206	206		000	000		169	184		194	194		169	178		269	284		186	186		264	264	Sb
SS12_09_11		217	217		275	275		184	193		257	257		194	194		308	308		209	212		301	301		184	190		197	197		169	184		269	275		186	186		255	255	Sb
SS12_09_12		217	217		275	275		184	184		257	260		194	210		306	306		206	209		000	000		169	193		194	194		166	166		278	278		186	186		252	264	Sb
SS12_09_13		196	196		000	000		184	184		257	260		194	194		308	308		203	212		000	000		184	184		000	000		000	000		269	275		186	186		255	264	Sb
SS12_09_14		000	000		275	281		184	184		257	257		000	000		308	308		206	206		301	301		000	000		194	194		000	000		000	000		189	201		255	261	Sb
SS12_10_11		217	223		275	281		184	184		257	257		000	000		308	308		206	209		301	301		169	184		188	194		163	169		269	284		186	201		000	000	Sb
SS12_10_12		220	220		284	287		184	184		263	263		194	194		308	308		203	212		000	000		184	208		194	194		163	178		275	275		186	186		255	264	Sb
SS12_10_15		220	223		275	275		181	184		000	000		190	194		308	308		206	209		301	301		184	199		194	194		163	169		284	284		198	198		252	252	Sb
SS12_10_4		217	217		281	281		184	193		257	263		194	194		308	308		206	209		301	301		184	184		000	000		169	169		269	278		186	186		252	264	Sb
SS12_10_5		217	217		275	290		184	184		257	260		206	214		308	308		206	209		301	301		184	184		194	194		169	178		287	299		186	186		264	264	Sb
SS12_10_6		217	223		284	287		184	184		257	263		194	194		308	308		206	206		301	301		169	205		194	194		163	169		269	278		186	186		261	264	Sb
SS12_10_7		217	217		275	293		184	184		257	257		186	194		306	306		206	209		000	000		169	193		194	194		172	172		269	269		186	186		252	264	Sb
SS12_10_9		220	220		281	287		181	184		000	000		206	210		308	308		206	209		301	301		184	190		194	194		163	178		278	284		186	186		252	264	Sb
SS12_11_1		196	220		281	287		181	184		257	257		190	194		308	308		206	206		301	301		184	199		194	194		163	178		278	284		186	186		252	264	Sb
SS12_11_10		196	220		000	000		184	184		000	000		000	000		308	308		206	209		301	301		000	000		000	000		163	169		000	000		186	186		261	264	Sb
SS12_11_11		217	220		275	275		184	184		000	000		000	000		308	308		000	000		301	301		169	187		194	194		000	000		269	269		186	186		252	264	Sb
SS12_11_12		220	220		275	275		184	184		257	257		194	210		308	308		209	209		301	301		169	193		194	194		166	178		269	269		186	186		252	264	Sb
SS12_11_3		196	217		000	000		184	193		000	000		000	000		308	308		206	209		301	301		000	000		194	194		000	000		269	284		186	186		000	000	Sb
SS12_11_4		220	220		275	275		184	184		260	260		186	194		308	308		209	209		301	301		169	193		000	000		169	172		269	278		183	186		252	255	Sb
SS12_12_1		226	243		281	281		184	184		254	257		194	194		308	308		206	206		000	000		169	187		194	194		169	169		269	287		201	201		252	261	Sb
SS12_12_10		196	196		281	284		184	184		260	263		206	206		308	308		209	209		301	301		169	169		194	194		163	178		278	284		186	186		255	261	Sb
SS12_12_11		217	217		275	293		184	184		257	260		194	210		308	308		209	209		301	301		169	193		194	194		169	172		278	278		186	186		255	264	Sb
SS12_12_14		217	223		281	287		184	184		257	263		194	194		308	308		206	206		301	301		169	205		000	000		163	178		269	284		186	186		261	261	Sb
SS12_12_15		217	217		275	284		184	205		257	257		186	206		308	308		209	209		301	301		169	184		000	000		163	178		275	275		186	186		252	261	Sb
SS12_12_16		220	220		281	281		184	184		257	257		194	194		308	308		206	206		000	000		169	199		194	194		169	181		284	287		201	201		252	255	Sb
SS12_12_2		220	220		275	275		184	184		257	260		186	194		308	308		206	206		000	000		169	193		194	194		166	178		278	278		201	201		252	255	Sb
SS12_12_3		217	217		281	281		184	184		260	263		194	206		308	308		206	209		000	000		193	199		194	194		166	169		269	278		000	000		264	264	Sb
SS12_12_4		223	223		281	284		181	184		257	257		206	210		308	308		206	209		301	301		184	190		194	197		169	169		278	278		186	186		000	000	Sb
SS12_12_5		217	217		275	284		184	193		257	260		194	194		308	308		209	212		301	301		193	199		194	194		166	169		269	278		186	186		252	264	Sb
SS12_12_6		000	000		275	284		184	184		257	263		000	000		308	308		209	212		298	301		184	184		194	194		166	169		269	278		186	186		264	264	Sb
SS12_12_7		220	220		284	287		184	193		257	260		000	000		308	308		209	212		000	000		169	169		194	194		163	163		275	275		186	186		255	264	Sb
SS12_12_8		243	243		275	275		184	193		257	257		194	206		308	308		209	209		301	301		184	199		194	194		169	178		269	284		186	186		264	264	Sb
SS12_13_10		196	196		275	284		184	184		257	263		194	194		308	308		203	206		000	000		184	184		000	000		000	000		269	269		186	186		255	261	Sb
SS12_13_11		217	217		275	293		184	184		260	260		186	194		308	308		206	209		301	301		169	187		194	194		169	178		275	278		195	201		252	264	NA
SS12_13_12		196	196		284	287		184	184		257	263		186	190		308	308		206	209		301	301		169	184		194	194		169	178		269	278		000	000		261	261	Sb
SS12_13_13		196	196		275	284		184	184		257	263		194	194		308	308		209	209		301	301		187	190		000	000		169	169		269	278		186	186		255	264	Sb
SS12_13_14		217	217		275	275		184	184		257	260		186	194		308	308		209	209		000	000		169	193		194	194		169	178		269	278		186	186		252	255	Sb
SS12_13_15		196	220		275	284		184	184		257	260		190	194		308	308		203	209		301	301		184	184		194	194		163	169		275	284		198	201		261	264	NA
SS12_13_2		196	196		275	284		184	184		257	257		194	206		308	308		212	212		301	301		184	184		194	194		169	184		269	278		186	186		264	264	Sb
SS12_13_3		196	196		281	347		184	184		257	269		206	210		308	308		209	209		000	000		199	208		194	194		163	178		269	269		186	186		252	264	Sb
SS12_13_4		220	220		278	278		184	184		263	263		194	194		000	000		206	209		304	304		184	199		000	000		166	169		269	269		198	198		000	000	NA
SS12_13_5		220	223		281	290		184	184		257	257		186	206		308	308		212	212		301	301		184	184		194	194		166	166		275	275		186	186		264	264	Sb
SS12_13_6		223	223		281	287		181	181		257	257		206	210		308	308		206	206		301	301		184	190		194	194		169	178		278	278		186	186		252	255	NA
SS12_13_7		196	217		281	284		184	184		257	263		194	206		308	308		206	209		301	301		184	190		194	194		000	000		000	000		186	186		252	264	Sb
SS12_13_8		217	223		275	284		184	184		257	263		194	206		308	308		206	209		298	298		184	184		000	000		163	166		269	269		186	198		252	264	Sb
SS12_13_9		217	217		275	275		184	184		257	263		194	206		308	308		203	209		298	298		184	208		000	000		163	178		275	275		186	186		261	264	Sb
SS12_13_1		196	217		290	290		184	184		257	257		194	194		308	308		206	209		301	301		187	190		194	194		166	169		284	287		000	000		261	261	NA
SS12_14_11		196	217		275	284		184	184		257	257		186	206		308	308		206	206		000	000		184	208		194	197		000	000		269	269		186	186		261	261	Sb
SS12_14_12		196	223		287	287		184	184		263	263		206	210		308	308		206	206		298	298		205	205		000	000		169	169		269	284		000	000		252	264	NA
SS12_14_13		196	217		275	275		184	184		000	000		190	206		308	308		206	209		298	298		199	208		000	000		169	169		269	269		186	186		252	261	Sb
SS12_14_14		217	217		275	284		184	184		257	263		194	206		308	308		203	209		298	298		169	184		194	194		166	178		302	302		186	186		261	261	Sb
SS12_14_15		196	196		000	000		184	184		257	263		194	206		308	308		209	209		301	301		184	187		194	194		169	169		000	000		186	186		000	000	Sb
SS12_14_3		196	196		284	284		184	193		263	263		194	206		308	308		209	212		301	301		184	184		194	194		169	184		269	278		186	186		255	264	Sb
SS12_14_4		217	223		000	000		184	184		257	263		190	194		000	000		206	212		000	000		169	184		194	194		163	169		269	278		186	186		261	261	NA
SS12_14_5		217	220		000	000		184	193		260	263		000	000		308	308		000	000		301	301		000	000		000	000		166	169		000	000		186	186		255	264	Sb
SS12_14_6		217	217		284	284		184	184		257	263		186	206		308	308		206	206		000	000		169	187		000	000		169	169		278	284		183	183		264	264	Sb
SS12_14_7		196	217		284	284		184	184		257	263		194	194		308	308		206	209		000	000		000	000		000	000		169	169		000	000		183	183		255	264	Sb
SS12_14_8		217	217		275	293		184	184		257	260		194	210		308	308		206	209		000	000		169	187		194	194		169	178		269	269		186	186		255	255	NA
SS12_14_9		217	223		275	284		184	184		257	263		186	194		308	308		206	209		000	000		169	184		194	194		163	169		269	284		186	186		261	261	Sb
SS12_15_10		217	217		284	290		184	184		000	000		194	206		308	308		000	000		301	301		169	184		194	194		000	000		000	000		201	201		261	264	Sb
SS12_15_11		217	217		275	284		184	184		263	263		194	206		308	308		203	209		298	298		169	184		194	194		166	178		299	302		186	186		261	261	Sb
SS12_15_12		217	217		272	275		000	000		000	000		194	206		000	000		206	206		000	000		193	199		000	000		169	178		269	269		201	201		252	255	NA
SS12_15_13		220	220		275	287		184	184		257	263		190	214		308	308		209	209		000	000		184	199		194	194		163	178		269	269		186	186		264	264	Sb
SS12_15_14		223	223		281	287		184	184		263	263		186	194		308	308		209	209		301	301		169	184		000	000		163	178		269	278		186	186		261	264	Sb
SS12_15_15		196	196		275	275		184	184		257	260		190	206		308	308		209	212		298	298		199	208		000	000		163	169		269	275		186	186		252	261	Sb
SS12_15_3		217	220		275	275		184	184		257	260		194	210		000	000		206	209		301	301		169	193		000	000		166	178		269	269		186	186		255	255	Sb
SS12_15_4		196	196		275	275		184	184		257	263		194	206		308	308		209	209		301	301		184	187		194	194		169	169		269	269		186	186		255	264	Sb
SS12_15_5		196	217		275	284		184	184		257	263		190	194		308	308		206	212		301	301		169	184		000	000		169	169		269	284		000	000		261	261	NA
SS12_15_6		196	196		275	281		184	184		257	269		190	206		308	308		209	212		298	298		190	199		194	194		163	178		269	275		186	186		252	264	Sb
SS12_15_7		223	223		275	287		181	184		257	257		206	210		306	308		206	206		301	301		190	199		194	194		169	178		281	284		186	186		252	255	Sb
SS12_15_8		214	214		275	278		181	181		257	257		194	194		000	000		209	209		301	301		000	000		000	000		000	000		269	269		186	186		000	000	NA
SS12_15_9		000	000		275	281		184	184		257	263		194	210		308	308		206	209		000	000		000	000		194	194		163	169		269	278		186	186		261	264	Sb
SS12_16_1		196	223		275	275		184	184		263	263		194	194		308	308		203	209		000	000		184	193		000	000		163	169		269	269		186	186		261	264	Sb
SS12_16_13		196	223		275	290		184	184		257	257		206	214		308	308		206	209		301	301		169	202		000	000		169	178		275	278		186	186		252	264	Sb
SS12_16_14		196	196		275	284		184	184		260	266		190	214		308	308		209	209		000	000		169	184		000	000		166	178		269	269		186	186		255	264	Sb
SS12_16_15		196	196		275	287		184	184		257	269		190	206		308	308		206	209		298	298		190	199		000	000		163	163		269	269		186	186		252	261	NA
SS12_16_2		217	220		275	293		184	184		260	260		186	194		308	308		209	209		000	000		169	193		000	000		166	172		269	269		186	186		252	264	Sb
SS12_16_3		217	220		296	296		184	184		263	263		194	194		306	306		212	212		298	298		190	190		194	197		166	178		269	284		186	198		252	252	Sb
SS12_16_5		217	220		275	275		184	184		000	000		186	194		308	308		209	209		301	301		169	187		194	194		166	172		269	269		186	186		252	264	Sb
SS12_16_6		217	217		275	281		184	193		260	260		194	194		308	308		206	206		301	301		184	184		194	194		169	178		269	269		201	201		255	264	Sb
SS12_16_8		196	196		287	287		184	184		000	000		206	210		308	308		209	209		301	301		202	205		000	000		169	178		269	269		183	183		252	264	Sb
SS12_17_1		196	243		275	284		184	184		257	257		194	206		308	308		206	209		301	301		184	187		000	000		169	169		269	278		201	204		255	264	NA
SS12_17_11		217	217		275	284		184	184		257	257		194	194		308	308		209	209		301	301		187	190		000	000		169	169		269	275		000	000		255	264	Sb
SS12_17_14		196	196		275	287		184	184		257	269		206	210		308	308		212	212		298	298		199	208		000	000		163	169		269	275		186	186		000	000	NA
SS12_17_15		217	217		287	287		184	184		000	000		206	206		000	000		000	000		000	000		208	208		000	000		169	169		269	269		000	000		252	252	NA
SS12_17_2		217	217		275	275		184	184		257	269		206	210		308	308		209	212		298	298		199	208		000	000		163	178		269	275		186	186		252	261	Sb
SS12_17_4		214	217		275	281		000	000		000	000		194	194		000	000		206	206		000	000		193	199		000	000		169	178		269	278		186	186		252	264	Sb
SS12_17_8		220	223		000	000		184	184		000	000		000	000		308	308		206	212		301	301		169	199		194	194		166	169		000	000		186	186		252	264	Sb
SS12_18_12		217	220		284	293		184	184		257	263		194	218		308	308		206	209		000	000		172	172		194	194		169	178		269	287		186	186		252	264	Sb
SS12_18_13		196	217		281	281		184	184		266	266		190	194		308	308		209	209		000	000		187	193		194	194		163	169		269	278		186	186		252	264	Sb
SS12_18_14		220	220		281	281		184	193		263	263		206	206		308	308		209	209		000	000		169	193		194	194		166	178		269	278		201	201		261	264	Sb
SS12_18_15		000	000		000	000		184	184		257	263		194	194		308	308		209	212		301	301		172	193		194	194		000	000		000	000		186	186		246	252	Sb
SS12_18_16		220	223		275	284		184	184		260	263		194	194		308	308		209	209		000	000		187	187		000	000		169	169		284	287		186	186		261	261	Sb
SS12_18_4		196	196		275	284		184	193		263	263		186	194		308	308		209	209		000	000		193	199		194	194		166	178		269	296		186	186		261	264	Sb
SS12_18_5		217	223		275	275		184	184		000	000		186	206		308	308		206	209		298	298		169	184		194	194		163	166		269	275		186	186		261	264	Sb
SS12_18_8		196	196		275	281		184	184		257	257		194	194		308	308		209	212		301	301		184	193		000	000		163	169		269	269		186	186		261	264	Sb
SS12_18_9		223	223		275	275		184	184		263	263		206	206		000	000		209	209		301	301		184	184		000	000		169	169		269	269		000	000		000	000	NA
																																												0
